# Supplementary material for: A monoclinic polymorph of 4,4′-dichloro-2,2′-(piperazine-1,4-diyl­dimethyl­ene)diphenol
Source: Acta Crystallogr Sect E Struct Rep Online. 2008 Nov 26;64(Pt 12):o2446. doi: 10.1107/S1600536808038750 (PMC2959908; doi:10.1107/S1600536808038750)
Supplement: Supplementary file 1 [file e-64-o2446-sup1.cif]

##############################################################################
###                                                                        ###
###        Electronic paper (Acta Crystallographica Section E)             ###
###                                                                        ###
##############################################################################
#                                                                            #
# This CIF contains the data in a paper accepted for publication in Acta     #
# Crystallographica Section E. It conforms to the requirements of Notes      #
# for Authors for Section E, and has been peer reviewed under the auspices   #
# of the IUCr Commission on Journals.                                        #
#                                                                            #
# Full details of the Crystallographic Information File format               #
# are given in the paper "The Crystallographic Information File (CIF):       #
# a New Standard Archive File for Crystallography" by S. R. Hall, F. H.      #
# Allen and I. D. Brown [Acta Cryst. (1991), A47, 655-685].                  #
#                                                                            #
# The current version of the core CIF dictionary is obtainable from          #
# ftp://ftp.iucr.org/pub/cif_core.dic. The current version number is 2.4.    #
#                                                                            #
# Software is freely available for graphical display of the structure(s) in  #
# this CIF.  For information consult the CIF home page http://www.iucr.org/  #
# cif/home.html                                                              #
#                                                                            #
# This file may be used for bona fide research purposes within the           #
# scientific community so long as proper attribution is given to the journal # 
# article from which it was obtained.                                        #
#                                                                            #
##############################################################################
                                             
data_global
_audit_creation_method     'by CrystalStructure 3.8'
_journal_date_recd_electronic     2008-11-07
_journal_date_accepted     2008-11-19
_journal_name_full     'Acta Crystallographica, Section E'
_journal_year     2008
_journal_volume     64
_journal_issue     12
_journal_page_first     o2446
_journal_page_last     o2446
_journal_paper_category     QO
_journal_coeditor_code     SI2131
_publ_contact_author_name
;
Dr Koji Kubono
;
_publ_contact_author_address
;
Division of Natural Sciences
Osaka Kyoiku University
Kashiwara, Osaka 582-8582
Japan
;
_publ_contact_author_email     kubono@cc.osaka-kyoiku.ac.jp
_publ_contact_author_fax     '(+81)72-978-3652'
_publ_contact_author_phone     '(+81)72-978-3653'
_publ_section_title
;
A monoclinic polymorph of
4,4'-dichloro-2,2'-(piperazine-1,4-diyldimethylene)diphenol
;
loop_
    _publ_author_name
    _publ_author_address
    'Kubono, Koji'
;
Division of Natural Sciences
Osaka Kyoiku University
Kashiwara, Osaka 582-8582
Japan
;
    'Tsuno, Yuki'
;
Division of Natural Sciences
Osaka Kyoiku University
Kashiwara, Osaka 582-8582
Japan
;
    'Tani, Keita'
;
Division of Natural Sciences
Osaka Kyoiku University
Kashiwara, Osaka 582-8582
Japan
;
    'Yokoi, Kunihiko'
;
Division of Natural Sciences
Osaka Kyoiku University
Kashiwara, Osaka 582-8582
Japan
;
data_I
_chemical_name_systematic
;
4,4'-dichloro-2,2'-(piperazine-1,4-diyldimethylene)diphenol
;
_chemical_formula_moiety     'C18 H20 Cl2 N2 O2'
_chemical_formula_sum     'C18 H20 Cl2 N2 O2'
_chemical_formula_iupac     'C18 H20 Cl2 N2 O2'
_chemical_formula_weight     367.26
_chemical_melting_point     ?
_symmetry_cell_setting     monoclinic
_symmetry_space_group_name_H-M     'P 21/n'
_symmetry_space_group_name_Hall     '-P 2yn'
loop_
    _symmetry_equiv_pos_site_id
    _symmetry_equiv_pos_as_xyz
    1 '+X,+Y,+Z'
    2 '1/2-X,1/2+Y,1/2-Z'
    3 '-X,-Y,-Z'
    4 '1/2+X,1/2-Y,1/2+Z'
_cell_length_a     15.755(4)
_cell_length_b     9.2667(17)
_cell_length_c     5.9771(19)
_cell_angle_alpha     90.0000
_cell_angle_beta     96.45(2)
_cell_angle_gamma     90.0000
_cell_volume     867.1(4)
_cell_formula_units_Z     2
_cell_measurement_reflns_used     25
_cell_measurement_theta_min     15.2
_cell_measurement_theta_max     17.3
_cell_measurement_temperature     298.1
_exptl_crystal_description     'column'
_exptl_crystal_colour     'colorless'
_exptl_crystal_size_max     0.35
_exptl_crystal_size_mid     0.15
_exptl_crystal_size_min     0.15
_exptl_crystal_density_diffrn     1.407
_exptl_crystal_density_meas     ?
_exptl_crystal_density_method     'not measured'
_exptl_crystal_F_000     384.00
_exptl_absorpt_coefficient_mu     0.387
_exptl_absorpt_correction_type     none
_diffrn_radiation_type     'Mo K\a'
_diffrn_radiation_wavelength     0.71069
_diffrn_measurement_device_type     'Rigaku AFC-7R'
_diffrn_measurement_method     \w-2\q
_diffrn_reflns_number     2462
_diffrn_reflns_av_R_equivalents     0.020
_diffrn_reflns_theta_max     27.50
_diffrn_reflns_theta_full     27.50
_diffrn_measured_fraction_theta_max     0.999
_diffrn_measured_fraction_theta_full     0.999
_diffrn_reflns_limit_h_min     -20
_diffrn_reflns_limit_h_max     20
_diffrn_reflns_limit_k_min     0
_diffrn_reflns_limit_k_max     12
_diffrn_reflns_limit_l_min     -7
_diffrn_reflns_limit_l_max     4
_diffrn_standards_number     3
_diffrn_standards_interval_count     150
_diffrn_standards_decay_%     0.35
_refine_special_details
;
Refinement was performed using all reflections. The weighted <i>R</i>-factor
(<i>wR</i>) and goodness of fit (<i>S</i>) are based on <i>F</i>^2^.
<i>R</i>-factor (gt) are based on <i>F</i>. The threshold expression of
<i>F</i>^2^ > 2.0 \s(<i>F</i>^2^) is used only for calculating <i>R</i>-factor
(gt).
;
_reflns_number_total     1994
_reflns_number_gt     1316
_reflns_threshold_expression     F^2^>2\s(F^2^)
_refine_ls_structure_factor_coef     Fsqd
_refine_ls_R_factor_gt     0.0406
_refine_ls_wR_factor_ref     0.1486
_refine_ls_goodness_of_fit_ref     1.008
_refine_ls_number_reflns     1994
_refine_ls_number_parameters     119
_refine_ls_hydrogen_treatment     refall
_refine_ls_weighting_scheme     calc
_refine_ls_weighting_details     'w = 1/[0.002Fo^2^ + \s(Fo^2^)]/(4Fo^2^)'
_refine_ls_shift/su_max     0.0000
_refine_diff_density_max     0.54
_refine_diff_density_min     -0.52
_refine_ls_extinction_method     none
_refine_ls_extinction_coef     ?
loop_
    _atom_type_symbol
    _atom_type_description
    _atom_type_scat_dispersion_real
    _atom_type_scat_dispersion_imag
    _atom_type_scat_source
    'C' 'C' 0.003 0.002
;
International Tables for Crystallography
(1992, Vol. C, Tables 4.2.6.8 and 6.1.1.4)
;
    'H' 'H' 0.000 0.000
;
International Tables for Crystallography
(1992, Vol. C, Table 6.1.1.4)
;
    'Cl' 'Cl' 0.148 0.159
;
International Tables for Crystallography
(1992, Vol. C, Tables 4.2.6.8 and 6.1.1.4)
;
    'N' 'N' 0.006 0.003
;
International Tables for Crystallography
(1992, Vol. C, Tables 4.2.6.8 and 6.1.1.4)
;
    'O' 'O' 0.011 0.006
;
International Tables for Crystallography
(1992, Vol. C, Tables 4.2.6.8 and 6.1.1.4)
;
_computing_data_collection     'WinAFC (Rigaku/MSC, 2006)'
_computing_cell_refinement     'WinAFC (Rigaku/MSC, 2006)'
_computing_data_reduction     'CrystalStructure (Rigaku/MSC, 2006)'
_computing_structure_solution     'SIR92 (Altomare <i>et al.</i>,  1993)'
_computing_structure_refinement     'CRYSTALS (Betteridge <i>et al.</i>,  2003)'
_computing_molecular_graphics     'PLATON (Spek, 2003)'
_computing_publication_material     'CrystalStructure (Rigaku/MSC, 2006)'
loop_
    _atom_site_type_symbol
    _atom_site_label
    _atom_site_fract_x
    _atom_site_fract_y
    _atom_site_fract_z
    _atom_site_U_iso_or_equiv
    _atom_site_adp_type
    _atom_site_calc_flag
    _atom_site_refinement_flags
    _atom_site_occupancy
    _atom_site_disorder_assembly
    _atom_site_disorder_group
    Cl Cl1 0.70334(4) 0.71539(6) 0.65673(12) 0.0627(2) Uani d . 1.00 . .
    O O1 0.59890(10) 0.28682(15) 1.2938(2) 0.0497(4) Uani d . 1.00 . .
    N N1 0.50843(9) 0.15177(16) 0.9674(2) 0.0354(3) Uani d . 1.00 . .
    C C1 0.62416(12) 0.3779(2) 1.1357(3) 0.0378(4) Uani d . 1.00 . .
    C C2 0.69309(12) 0.4691(2) 1.1990(3) 0.0461(5) Uani d . 1.00 . .
    C C3 0.71835(13) 0.5701(2) 1.0514(4) 0.0473(5) Uani d . 1.00 . .
    C C4 0.67524(12) 0.5798(2) 0.8384(3) 0.0436(5) Uani d . 1.00 . .
    C C5 0.60947(12) 0.4866(2) 0.7692(3) 0.0385(5) Uani d . 1.00 . .
    C C6 0.58325(11) 0.38356(19) 0.9157(3) 0.0337(4) Uani d . 1.00 . .
    C C7 0.50735(12) 0.28755(19) 0.8387(3) 0.0390(5) Uani d . 1.00 . .
    C C8 0.57289(12) 0.0497(2) 0.9043(4) 0.0417(5) Uani d . 1.00 . .
    C C9 0.57559(11) -0.0814(2) 1.0552(4) 0.0422(5) Uani d . 1.00 . .
    H H1 0.5656 0.2261 1.2298 0.059 Uiso d R 1.00 . .
    H H2 0.7224 0.4609 1.3462 0.054 Uiso c R 1.00 . .
    H H3 0.7650 0.6328 1.0950 0.056 Uiso c R 1.00 . .
    H H4 0.5819 0.4926 0.6198 0.047 Uiso c R 1.00 . .
    H H5 0.5090 0.2653 0.6841 0.046 Uiso c R 1.00 . .
    H H6 0.4562 0.3383 0.8565 0.046 Uiso c R 1.00 . .
    H H7 0.5580 0.0195 0.7531 0.051 Uiso c R 1.00 . .
    H H8 0.6272 0.0954 0.9174 0.051 Uiso c R 1.00 . .
    H H9 0.6173 -0.1479 1.0157 0.051 Uiso c R 1.00 . .
    H H10 0.5898 -0.0510 1.2065 0.051 Uiso c R 1.00 . .
loop_
    _atom_site_aniso_label
    _atom_site_aniso_U_11
    _atom_site_aniso_U_22
    _atom_site_aniso_U_33
    _atom_site_aniso_U_12
    _atom_site_aniso_U_13
    _atom_site_aniso_U_23
    Cl1 0.0679(4) 0.0428(3) 0.0828(5) -0.0173(2) 0.0324(3) -0.0034(2)
    O1 0.0618(9) 0.0389(8) 0.0467(9) -0.0050(6) -0.0016(7) -0.0006(6)
    N1 0.0266(6) 0.0258(6) 0.0545(10) -0.0007(5) 0.0077(6) -0.0043(6)
    C1 0.0365(9) 0.0272(8) 0.0493(11) 0.0049(7) 0.0029(8) -0.0052(8)
    C2 0.0383(10) 0.0387(10) 0.0582(13) 0.0016(8) -0.0081(9) -0.0107(9)
    C3 0.0323(9) 0.0367(9) 0.0727(15) -0.0036(8) 0.0044(9) -0.0146(10)
    C4 0.0363(9) 0.0299(9) 0.0670(14) -0.0038(7) 0.0158(9) -0.0074(8)
    C5 0.0372(9) 0.0304(9) 0.0481(11) -0.0024(7) 0.0057(8) -0.0045(8)
    C6 0.0295(8) 0.0255(7) 0.0463(10) 0.0007(7) 0.0043(7) -0.0059(7)
    C7 0.0349(9) 0.0302(9) 0.0510(12) -0.0037(7) 0.0002(8) -0.0011(8)
    C8 0.0314(8) 0.0295(9) 0.0665(13) -0.0012(7) 0.0153(8) -0.0067(8)
    C9 0.0286(8) 0.0293(8) 0.0689(13) -0.0005(7) 0.0062(8) -0.0048(9)
_geom_special_details
;
;
loop_
    _geom_bond_atom_site_label_1
    _geom_bond_atom_site_label_2
    _geom_bond_site_symmetry_1
    _geom_bond_site_symmetry_2
    _geom_bond_distance
    _geom_bond_publ_flag
    Cl1 C4 . . 1.750(2) no
    O1 C1 . . 1.360(2) no
    N1 C7 . . 1.474(2) no
    N1 C8 . . 1.468(2) no
    N1 C9 . 3_657 1.468(2) no
    C1 C2 . . 1.395(2) no
    C1 C6 . . 1.399(2) no
    C2 C3 . . 1.375(3) no
    C3 C4 . . 1.377(3) no
    C4 C5 . . 1.376(2) no
    C5 C6 . . 1.389(2) no
    C6 C7 . . 1.520(2) no
    C8 C9 . . 1.510(2) no
    O1 H1 . . 0.832 no
    C2 H2 . . 0.950 no
    C3 H3 . . 0.950 no
    C5 H4 . . 0.950 no
    C7 H5 . . 0.950 no
    C7 H6 . . 0.950 no
    C8 H7 . . 0.950 no
    C8 H8 . . 0.950 no
    C9 H9 . . 0.950 no
    C9 H10 . . 0.950 no
loop_
    _geom_angle_atom_site_label_1
    _geom_angle_atom_site_label_2
    _geom_angle_atom_site_label_3
    _geom_angle_site_symmetry_1
    _geom_angle_site_symmetry_2
    _geom_angle_site_symmetry_3
    _geom_angle
    _geom_angle_publ_flag
    C7 N1 C8 . . . 112.58(15) no
    C7 N1 C9 . . 3_657 111.96(14) no
    C8 N1 C9 . . 3_657 109.43(14) no
    O1 C1 C2 . . . 117.87(17) no
    O1 C1 C6 . . . 122.46(16) no
    C2 C1 C6 . . . 119.67(18) no
    C1 C2 C3 . . . 120.75(19) no
    C2 C3 C4 . . . 119.27(18) no
    Cl1 C4 C3 . . . 119.17(14) no
    Cl1 C4 C5 . . . 119.92(16) no
    C3 C4 C5 . . . 120.90(19) no
    C4 C5 C6 . . . 120.60(18) no
    C1 C6 C5 . . . 118.68(16) no
    C1 C6 C7 . . . 121.77(17) no
    C5 C6 C7 . . . 119.41(16) no
    N1 C7 C6 . . . 112.28(15) no
    N1 C8 C9 . . . 109.81(17) no
    N1 C9 C8 3_657 . . 109.75(15) no
    C1 O1 H1 . . . 108.6 no
    C1 C2 H2 . . . 119.0 no
    C3 C2 H2 . . . 120.2 no
    C2 C3 H3 . . . 120.7 no
    C4 C3 H3 . . . 120.0 no
    C4 C5 H4 . . . 119.7 no
    C6 C5 H4 . . . 119.7 no
    N1 C7 H5 . . . 108.8 no
    N1 C7 H6 . . . 108.9 no
    C6 C7 H5 . . . 108.3 no
    C6 C7 H6 . . . 109.0 no
    H5 C7 H6 . . . 109.5 no
    N1 C8 H7 . . . 109.3 no
    N1 C8 H8 . . . 109.5 no
    C9 C8 H7 . . . 108.6 no
    C9 C8 H8 . . . 110.1 no
    H7 C8 H8 . . . 109.5 no
    N1 C9 H9 3_657 . . 109.3 no
    N1 C9 H10 3_657 . . 109.5 no
    C8 C9 H9 . . . 110.4 no
    C8 C9 H10 . . . 108.5 no
    H9 C9 H10 . . . 109.5 no
loop_
    _geom_torsion_atom_site_label_1
    _geom_torsion_atom_site_label_2
    _geom_torsion_atom_site_label_3
    _geom_torsion_atom_site_label_4
    _geom_torsion_site_symmetry_1
    _geom_torsion_site_symmetry_2
    _geom_torsion_site_symmetry_3
    _geom_torsion_site_symmetry_4
    _geom_torsion
    _geom_torsion_publ_flag
    C7 N1 C8 C9 . . . . 175.34(15) ?
    C8 N1 C7 C6 . . . . -74.1(2) ?
    C7 N1 C9 C8 . . 3_657 3_657 -175.02(17) ?
    C9 N1 C7 C6 3_657 . . . 162.11(16) ?
    C8 N1 C9 C8 . . 3_657 3_657 59.4(2) ?
    C9 N1 C8 C9 3_657 . . . -59.5(2) ?
    O1 C1 C2 C3 . . . . -175.83(18) ?
    O1 C1 C6 C5 . . . . 175.67(17) ?
    O1 C1 C6 C7 . . . . 0.0(2) ?
    C2 C1 C6 C5 . . . . -3.8(2) ?
    C2 C1 C6 C7 . . . . -179.42(17) ?
    C6 C1 C2 C3 . . . . 3.6(3) ?
    C1 C2 C3 C4 . . . . -0.6(3) ?
    C2 C3 C4 Cl1 . . . . 176.21(16) ?
    C2 C3 C4 C5 . . . . -2.3(3) ?
    Cl1 C4 C5 C6 . . . . -176.38(15) ?
    C3 C4 C5 C6 . . . . 2.1(3) ?
    C4 C5 C6 C1 . . . . 0.9(2) ?
    C4 C5 C6 C7 . . . . 176.70(17) ?
    C1 C6 C7 N1 . . . . -27.3(2) ?
    C5 C6 C7 N1 . . . . 157.10(17) ?
    N1 C8 C9 N1 . . . 3_657 59.7(2) ?
loop_
    _geom_hbond_atom_site_label_D
    _geom_hbond_atom_site_label_H
    _geom_hbond_atom_site_label_A
    _geom_hbond_site_symmetry_D
    _geom_hbond_site_symmetry_H
    _geom_hbond_site_symmetry_A
    _geom_hbond_distance_DH
    _geom_hbond_distance_HA
    _geom_hbond_distance_DA
    _geom_hbond_angle_DHA
    _geom_hbond_publ_flag
    O1 H1 N1 . . . 0.832 1.852 2.604(2) 149.6 yes
    C3 H3 O1 . . 2_657 0.95 2.599 3.547(2) 175.3 yes
