# Supplementary material for: A monoclinic polymorph of 4,4′-dichloro-2,2′-(piperazine-1,4-diyl­dimethyl­ene)diphenol
Source: Acta Crystallogr Sect E Struct Rep Online. 2008 Nov 26;64(Pt 12):o2446. doi: 10.1107/S1600536808038750 (PMC2959908; doi:10.1107/S1600536808038750)
Supplement: Supplementary file 2 [file e-64-o2446-IIsup2.hkl]

data_II
_audit_creation_date       08-11-11
_audit_creation_method     CRYSTALS

loop_
 _symmetry_equiv_pos_as_xyz
 'x, y, z'
 '-x+1/2, y+1/2, -z+1/2'
 '-x, -y, -z'
 'x+1/2, -y+1/2, z+1/2'

_cell_length_a                     15.755(4)
_cell_length_b                     9.2667(17)
_cell_length_c                     5.9771(19)
_cell_angle_alpha                  90.0000
_cell_angle_beta                   96.45(2)
_cell_angle_gamma                  90.0000

# Status flags:
#    o - used in refinement
#    < - excluded by I/sigmal cutoff
#    x - excluded for another reason

loop_
_refln_index_h
_refln_index_k
_refln_index_l
_refln_F_squared_meas
_refln_F_squared_sigma
_refln_F_squared_calc
_refln_observed_status
   2    0    0        49.42         0.02        52.45 o
   4    0    0        45.02         0.03        30.48 o
   6    0    0       723.61         0.04       693.02 o
   8    0    0       634.54         0.05       625.87 o
  10    0    0      7841.10         0.06      7668.08 o
  12    0    0        14.67         0.30        25.39 o
  14    0    0       558.85         0.11       536.32 o
  16    0    0        99.20         0.10       103.81 o
  18    0    0         0.00         8.64         0.03 o
  20    0    0         3.03         4.88        15.18 o
   1    1    0       913.85         0.01       877.92 o
   2    1    0       397.20         0.02       398.57 o
   3    1    0     12407.73         0.02     13603.23 o
   4    1    0     12606.80         0.03     13494.25 o
   5    1    0      1160.76         0.03      1120.32 o
   6    1    0      5380.22         0.04      5375.41 o
   7    1    0       249.64         0.05       209.00 o
   8    1    0       224.40         0.06       216.23 o
   9    1    0       910.23         0.06       858.45 o
  10    1    0        55.65         0.05        41.88 o
  11    1    0        -0.86         3.80         1.71 o
  12    1    0       111.30         0.09        99.37 o
  13    1    0       610.09         0.10       583.22 o
  14    1    0       367.87         0.11       378.49 o
  15    1    0        73.79         0.07        80.59 o
  16    1    0         8.12         0.62         1.31 o
  17    1    0       -10.05         1.04         0.03 o
  18    1    0       137.83         0.10       110.65 o
  19    1    0        20.16         0.10        14.65 o
  20    1    0         4.84         2.13         0.71 o
   0    2    0       215.50         0.05       197.23 o
   1    2    0       345.22         0.02       340.39 o
   2    2    0        33.06         0.03        22.30 o
   3    2    0      8892.49         0.03      9077.89 o
   4    2    0      2713.37         0.03      2624.77 o
   5    2    0       142.56         0.05       147.47 o
   6    2    0      1588.02         0.04      1399.43 o
   7    2    0      2556.31         0.05      2298.42 o
   8    2    0       402.80         0.06       296.68 o
   9    2    0        48.02         0.05        28.10 o
  10    2    0       870.25         0.07       864.11 o
  11    2    0        82.81         0.10        76.44 o
  12    2    0        81.00         0.08        79.36 o
  13    2    0        45.02         0.05        37.37 o
  14    2    0        46.51         0.06        41.70 o
  15    2    0        19.80         0.07        20.39 o
  16    2    0        10.56         0.69         1.47 o
  17    2    0        47.61         0.06        43.50 o
  18    2    0         6.76         1.80         0.06 o
  19    2    0        31.25         0.07        36.53 o
  20    2    0       129.50         0.13       121.63 o
   1    3    0       680.69         0.03       662.91 o
   2    3    0       440.16         0.04       389.83 o
   3    3    0       269.62         0.04       263.51 o
   4    3    0       811.11         0.04       884.46 o
   5    3    0       361.76         0.05       275.72 o
   6    3    0       275.23         0.05       330.31 o
   7    3    0      1310.44         0.05      1170.65 o
   8    3    0       162.56         0.08       176.17 o
   9    3    0         2.76         1.46         0.05 o
  10    3    0        18.75         0.04        22.69 o
  11    3    0         5.76         0.96         8.60 o
  12    3    0        19.36         0.22        26.23 o
  13    3    0        24.21         0.05        20.39 o
  14    3    0       440.16         0.12       433.96 o
  15    3    0        43.96         0.05        40.99 o
  16    3    0       152.77         0.10       160.45 o
  17    3    0        79.57         0.08        73.58 o
  18    3    0         5.43         2.04         2.73 o
  19    3    0        10.56         0.48         8.52 o
   0    4    0       672.36         0.08       800.56 o
   1    4    0       352.31         0.04       339.89 o
   2    4    0      1079.12         0.04      1022.99 o
   3    4    0       702.78         0.05       687.24 o
   4    4    0        40.96         0.04        38.39 o
   5    4    0        64.00         0.06        51.46 o
   6    4    0        -0.14        15.13         1.90 o
   7    4    0       182.52         0.07       186.55 o
   8    4    0       452.41         0.07       442.61 o
   9    4    0       195.16         0.09       173.62 o
  10    4    0       596.34         0.08       570.65 o
  11    4    0       265.69         0.11       278.47 o
  12    4    0       216.97         0.13       238.65 o
  13    4    0       132.02         0.12       146.80 o
  14    4    0        41.22         0.05        56.10 o
  15    4    0         9.06         0.32         3.82 o
  16    4    0        -0.10        57.91         0.05 o
  17    4    0        53.73         0.06        58.18 o
  18    4    0         9.24         0.92         0.15 o
  19    4    0        49.84         0.06        50.08 o
   1    5    0      1384.58         0.05      1284.46 o
   2    5    0       105.68         0.07       110.36 o
   3    5    0       122.99         0.07       154.58 o
   4    5    0       706.50         0.06       706.13 o
   5    5    0       396.41         0.07       360.50 o
   6    5    0       267.98         0.08       276.18 o
   7    5    0       592.44         0.08       588.55 o
   8    5    0         3.46         1.46         6.35 o
   9    5    0       685.39         0.09       695.20 o
  10    5    0        26.42         0.04        29.73 o
  11    5    0       125.22         0.11       144.48 o
  12    5    0         4.24         1.66        10.12 o
  13    5    0        60.06         0.07        52.25 o
  14    5    0        -1.30         6.15         2.13 o
  15    5    0        92.74         0.08        89.21 o
  16    5    0         9.92         1.04        27.52 o
  17    5    0        18.75         0.50        22.43 o
  18    5    0         8.88         1.49         5.67 o
   0    6    0       604.67         0.14       601.99 o
   1    6    0      1040.71         0.07      1029.16 o
   2    6    0       356.08         0.08       351.15 o
   3    6    0       205.35         0.08       219.07 o
   4    6    0        64.64         0.07        57.35 o
   5    6    0        65.61         0.06        63.99 o
   6    6    0        44.22         0.05        39.77 o
   7    6    0        24.90         0.04        22.17 o
   8    6    0       740.93         0.09       740.94 o
   9    6    0       370.95         0.10       373.15 o
  10    6    0       -12.74         0.71         0.98 o
  11    6    0        -1.12         5.81         0.14 o
  12    6    0        17.56         0.07        15.29 o
  13    6    0       459.67         0.14       469.06 o
  14    6    0        11.22         0.59        21.53 o
  15    6    0        37.33         0.06        35.38 o
  16    6    0       -11.49         1.08         0.93 o
  17    6    0         3.61         2.86         6.07 o
   1    7    0       278.89         0.09       269.81 o
   2    7    0        64.80         0.07        65.10 o
   3    7    0       169.52         0.12       173.98 o
   4    7    0        50.55         0.05        43.31 o
   5    7    0      3503.46         0.08      3471.02 o
   6    7    0       144.24         0.14       145.80 o
   7    7    0        12.32         0.08        10.83 o
   8    7    0         2.62         2.89         4.67 o
   9    7    0       492.84         0.12       487.73 o
  10    7    0       143.28         0.17       165.37 o
  11    7    0        69.22         0.07        75.24 o
  12    7    0        62.09         0.07        66.44 o
  13    7    0        -3.65         2.22         1.31 o
  14    7    0        13.54         0.13        11.94 o
  15    7    0        10.96         0.59        13.62 o
  16    7    0         8.88         1.32         1.82 o
   0    8    0        28.84         0.10        36.70 o
   1    8    0       655.87         0.10       644.61 o
   2    8    0        99.00         0.08        93.16 o
   3    8    0      1354.98         0.10      1333.27 o
   4    8    0       267.00         0.12       270.26 o
   5    8    0       196.84         0.13       182.81 o
   6    8    0        -2.86         3.24         5.74 o
   7    8    0       271.26         0.13       260.39 o
   8    8    0       143.28         0.16       153.21 o
   9    8    0       158.00         0.18       188.06 o
  10    8    0         0.00         6.92         2.25 o
  11    8    0       251.22         0.17       232.31 o
  12    8    0         5.95         0.92         5.54 o
  13    8    0       127.24         0.12       117.71 o
  14    8    0       113.64         0.12        91.57 o
  15    8    0       102.41         0.10       110.94 o
   1    9    0      1117.56         0.11      1142.55 o
   2    9    0       539.17         0.12       511.74 o
   3    9    0        47.06         0.05        43.68 o
   4    9    0        67.08         0.07        63.99 o
   5    9    0         7.34         0.76         0.09 o
   6    9    0       169.52         0.15       167.86 o
   7    9    0        61.78         0.06        61.59 o
   8    9    0       152.52         0.17       134.72 o
   9    9    0       196.56         0.18       191.09 o
  10    9    0        -8.88         1.32         1.24 o
  11    9    0       188.79         0.14       184.67 o
  12    9    0        -8.58         1.44         0.17 o
  13    9    0        -2.34         5.06         0.18 o
   0   10    0       130.87         0.19       130.60 o
   1   10    0        47.89         0.06        49.31 o
   2   10    0        56.55         0.06        52.85 o
   3   10    0       124.99         0.10       124.99 o
   4   10    0        15.52         0.48        28.10 o
   5   10    0        24.70         0.07        23.62 o
   6   10    0        35.40         0.06        34.56 o
   7   10    0        78.15         0.08        79.11 o
   8   10    0         0.09       111.30         0.00 o
   9   10    0        28.30         0.08        28.54 o
  10   10    0        41.47         0.06        38.05 o
  11   10    0         5.43         3.06        14.34 o
   1   11    0        -5.24         2.16         9.68 o
   2   11    0       208.51         0.19       209.00 o
   3   11    0        43.69         0.05        43.31 o
   4   11    0        48.58         0.07        47.20 o
   5   11    0        17.47         0.11        18.45 o
   6   11    0        68.39         0.08        72.40 o
   7   11    0        29.81         0.08        22.04 o
   8   11    0        14.21         0.66        16.27 o
   0   12    0       154.01         0.21       153.21 o
   1   12    0       124.99         0.12       132.49 o
 -19    0    1       129.28         0.27       121.33 o
 -17    0    1        50.55         0.10        38.73 o
 -15    0    1         3.28         4.80         2.38 o
 -13    0    1       905.41         0.18       924.21 o
 -11    0    1        36.60         0.04        32.81 o
  -9    0    1       750.76         0.06       726.03 o
  -7    0    1       950.49         0.04       860.07 o
  -5    0    1       812.25         0.03       808.37 o
  -3    0    1      3659.04         0.04      3912.53 o
  -1    0    1      6743.69         0.03      7847.56 o
   1    0    1     20701.45         0.03     26221.72 o
   3    0    1       140.66         0.04       117.12 o
   5    0    1        88.55         0.06       103.53 o
   7    0    1      1535.86         0.05      1479.88 o
   9    0    1        24.30         0.03        23.22 o
  11    0    1       462.68         0.16       493.83 o
  13    0    1       691.69         0.20       704.67 o
  15    0    1       262.12         0.27       246.37 o
  17    0    1        79.74         0.16        76.68 o
  19    0    1        10.24         2.02         2.68 o
 -20    1    1        12.25         0.31         8.28 o
 -19    1    1         3.35         3.92         5.61 o
 -18    1    1        28.73         0.16        28.98 o
 -17    1    1       288.32         0.29       303.36 o
 -16    1    1        -0.94        15.52         0.10 o
 -15    1    1        20.88         0.14        16.72 o
 -14    1    1       348.94         0.23       347.54 o
 -13    1    1       441.42         0.21       457.80 o
 -12    1    1       390.46         0.18       380.64 o
 -11    1    1       443.10         0.08       428.24 o
 -10    1    1        36.97         0.04        34.24 o
  -9    1    1       404.41         0.06       436.83 o
  -8    1    1       109.62         0.08       104.65 o
  -7    1    1      3640.92         0.04      3650.11 o
  -6    1    1       533.15         0.04       494.44 o
  -5    1    1       138.77         0.05       124.69 o
  -4    1    1       153.02         0.04       127.78 o
  -3    1    1      9737.74         0.02     10414.62 o
  -2    1    1      4618.56         0.04      4905.64 o
  -1    1    1       296.87         0.04       339.89 o
   0    1    1         3.10         0.11         4.27 o
   1    1    1      1791.83         0.04      1837.09 o
   2    1    1      2007.94         0.02      2014.69 o
   3    1    1      9434.24         0.03      9942.36 o
   4    1    1        -2.43         0.81         0.40 o
   5    1    1       102.21         0.06       103.81 o
   6    1    1         1.49         1.74         1.43 o
   7    1    1       512.57         0.05       555.62 o
   8    1    1        -5.15         0.67         1.43 o
   9    1    1        43.03         0.04        39.07 o
  10    1    1        19.45         0.04        20.90 o
  11    1    1       261.79         0.19       262.17 o
  12    1    1        31.36         0.08        39.77 o
  13    1    1       512.12         0.20       482.88 o
  14    1    1         1.51         7.34         1.47 o
  15    1    1        32.26         0.09        24.03 o
  16    1    1       110.25         0.18       114.45 o
  17    1    1        18.49         0.19        21.66 o
  18    1    1         8.64         2.25         0.51 o
  19    1    1       -15.05         1.96         3.20 o
 -20    2    1         9.61         1.66        11.94 o
 -19    2    1        56.85         0.12        66.21 o
 -18    2    1       -22.00         1.44         0.93 o
 -17    2    1         1.82        12.60        11.57 o
 -16    2    1        -0.81        18.84         0.35 o
 -15    2    1       286.29         0.26       238.65 o
 -14    2    1        37.58         0.10        43.86 o
 -13    2    1       479.17         0.20       511.12 o
 -12    2    1        26.32         0.10        27.81 o
 -11    2    1       591.95         0.16       623.12 o
 -10    2    1       522.12         0.07       463.71 o
  -9    2    1       199.09         0.08       177.63 o
  -8    2    1        47.20         0.04        34.73 o
  -7    2    1        51.12         0.05        40.64 o
  -6    2    1       408.44         0.05       351.66 o
  -5    2    1       186.05         0.05       235.26 o
  -4    2    1      1727.23         0.04      1591.00 o
  -3    2    1     22287.50         0.03     25755.60 o
  -2    2    1      3376.77         0.03      3307.51 o
  -1    2    1      3927.53         0.03      4027.04 o
   0    2    1      5227.29         0.03      5347.19 o
   1    2    1        -1.69         0.81         0.93 o
   2    2    1         2.22         0.79         1.93 o
   3    2    1      1286.66         0.03      1262.84 o
   4    2    1        35.52         0.04        40.29 o
   5    2    1        -0.44         6.30         1.27 o
   6    2    1       100.60         0.07        96.10 o
   7    2    1      9103.07         0.05      8845.88 o
   8    2    1       883.87         0.06       826.48 o
   9    2    1       103.43         0.10        96.91 o
  10    2    1         3.10         1.44         5.29 o
  11    2    1       237.78         0.19       246.80 o
  12    2    1        66.75         0.12        71.24 o
  13    2    1       170.30         0.23       142.50 o
  14    2    1        55.50         0.11        50.47 o
  15    2    1        12.04         1.72         7.13 o
  16    2    1       117.72         0.20       105.78 o
  17    2    1       207.07         0.37       219.48 o
  18    2    1        -7.56         3.24         1.71 o
  19    2    1        -3.39         8.12         0.46 o
 -19    3    1       -11.56         2.46         0.57 o
 -18    3    1        12.96         1.85         5.41 o
 -17    3    1        98.80         0.23        92.62 o
 -16    3    1       205.06         0.27       205.43 o
 -15    3    1        11.90         1.80         5.35 o
 -14    3    1         4.84         3.46         5.41 o
 -13    3    1        60.84         0.12        57.35 o
 -12    3    1       234.70         0.22       202.29 o
 -11    3    1        38.32         0.09        35.87 o
 -10    3    1       175.83         0.10       154.92 o
  -9    3    1       839.26         0.07       799.79 o
  -8    3    1        -5.52         0.76         1.27 o
  -7    3    1      6119.93         0.05      6051.59 o
  -6    3    1      7892.55         0.05      7615.13 o
  -5    3    1      1026.56         0.05       879.56 o
  -4    3    1       222.01         0.05       231.05 o
  -3    3    1       967.21         0.04       894.32 o
  -2    3    1       668.74         0.04       679.32 o
  -1    3    1        37.82         0.04        44.78 o
   0    3    1       565.96         0.04       482.88 o
   1    3    1      3981.61         0.04      4039.28 o
   2    3    1        33.18         0.03        44.96 o
   3    3    1      4356.00         0.04      4273.60 o
   4    3    1      5060.90         0.04      4735.49 o
   5    3    1       306.25         0.05       233.57 o
   6    3    1       897.00         0.05       911.70 o
   7    3    1       819.10         0.06       835.21 o
   8    3    1        91.58         0.07        72.17 o
   9    3    1         0.85         5.34         0.01 o
  10    3    1       620.01         0.16       549.80 o
  11    3    1        78.50         0.16        76.92 o
  12    3    1        -4.84         2.89         0.13 o
  13    3    1        21.72         0.11        20.27 o
  14    3    1        23.52         0.12        22.17 o
  15    3    1        34.57         0.10        32.81 o
  16    3    1       163.33         0.35       161.15 o
  17    3    1       208.22         0.35       188.44 o
  18    3    1        10.05         3.84        15.72 o
  19    3    1        26.42         0.16        15.72 o
 -19    4    1         3.65         6.76         0.26 o
 -18    4    1        34.69         0.12        19.78 o
 -17    4    1        -3.17         7.45         0.07 o
 -16    4    1       118.59         0.23       121.02 o
 -15    4    1        17.06         0.19        17.40 o
 -14    4    1        66.10         0.13        58.18 o
 -13    4    1        90.25         0.18        84.59 o
 -12    4    1       265.36         0.23       239.93 o
 -11    4    1       674.44         0.18       775.06 o
 -10    4    1       139.48         0.19       139.23 o
  -9    4    1       249.96         0.08       215.42 o
  -8    4    1       344.47         0.08       344.47 o
  -7    4    1        65.45         0.06        75.24 o
  -6    4    1      2210.88         0.06      2100.88 o
  -5    4    1         2.89         1.25        10.83 o
  -4    4    1      1323.50         0.05      1208.64 o
  -3    4    1       247.12         0.06       282.62 o
  -2    4    1      1589.62         0.04      1508.62 o
  -1    4    1      4462.24         0.04      4132.57 o
   0    4    1       103.43         0.07       132.17 o
   1    4    1       695.38         0.05       568.68 o
   2    4    1       216.97         0.05       218.26 o
   3    4    1       110.46         0.07        85.86 o
   4    4    1      1692.50         0.05      1475.64 o
   5    4    1        14.21         0.04        18.69 o
   6    4    1        10.05         0.23        15.08 o
   7    4    1        17.39         0.04        30.03 o
   8    4    1        26.73         0.04        22.96 o
   9    4    1        57.00         0.10        57.35 o
  10    4    1       506.25         0.18       455.45 o
  11    4    1        30.03         0.07        32.33 o
  12    4    1       429.32         0.21       425.97 o
  13    4    1       132.94         0.32       138.91 o
  14    4    1         8.64         0.28         7.89 o
  15    4    1        57.76         0.11        73.11 o
  16    4    1       135.96         0.18       132.17 o
  17    4    1         3.31         7.73         9.85 o
  18    4    1         1.08        19.18         0.96 o
 -18    5    1        18.32         0.22        12.23 o
 -17    5    1        36.84         0.12        31.40 o
 -16    5    1        -4.08         5.90         0.11 o
 -15    5    1        72.76         0.16        79.60 o
 -14    5    1        85.93         0.15        95.56 o
 -13    5    1        13.32         1.77        31.71 o
 -12    5    1        79.21         0.19        90.25 o
 -11    5    1       221.12         0.23       222.76 o
 -10    5    1      1609.61         0.18      1502.21 o
  -9    5    1         0.06       238.08        15.61 o
  -8    5    1       297.56         0.18       305.28 o
  -7    5    1       283.92         0.08       323.34 o
  -6    5    1        96.24         0.08        98.27 o
  -5    5    1       997.30         0.06       943.56 o
  -4    5    1       792.42         0.06       694.47 o
  -3    5    1       290.02         0.07       262.62 o
  -2    5    1       678.08         0.06       623.12 o
  -1    5    1        29.48         0.04        20.90 o
   0    5    1      1307.55         0.06      1187.67 o
   1    5    1        14.14         0.20         8.52 o
   2    5    1       906.61         0.06       860.87 o
   3    5    1       801.46         0.06       795.12 o
   4    5    1       367.87         0.07       379.03 o
   5    5    1       495.06         0.07       464.30 o
   6    5    1       246.80         0.08       243.78 o
   7    5    1        -1.72         5.29         5.48 o
   8    5    1        -9.92         1.04         0.02 o
   9    5    1       149.82         0.25       141.19 o
  10    5    1       165.64         0.26       188.06 o
  11    5    1        72.59         0.12        89.21 o
  12    5    1        72.93         0.13        83.58 o
  13    5    1       179.02         0.32       171.09 o
  14    5    1        98.80         0.21       101.85 o
  15    5    1        25.00         0.15        32.65 o
  16    5    1        56.25         0.12        61.38 o
  17    5    1        10.05         0.32         5.16 o
  18    5    1         1.69         3.31         0.83 o
 -17    6    1        51.41         0.13        56.31 o
 -16    6    1        79.74         0.16        63.55 o
 -15    6    1        -1.02        15.13         0.75 o
 -14    6    1       110.46         0.21        87.14 o
 -13    6    1        33.99         0.12        35.87 o
 -12    6    1       231.34         0.29       233.57 o
 -11    6    1        -4.71         3.46         7.13 o
 -10    6    1        91.20         0.18        91.04 o
  -9    6    1       -14.75         1.14         4.21 o
  -8    6    1      1764.00         0.18      1686.86 o
  -7    6    1      1746.40         0.17      1724.39 o
  -6    6    1      1210.34         0.16      1144.41 o
  -5    6    1        49.56         0.12        53.05 o
  -4    6    1       690.64         0.08       714.94 o
  -3    6    1         3.17         0.88         9.60 o
  -2    6    1       324.00         0.07       301.44 o
  -1    6    1         7.67         0.66        20.64 o
   0    6    1      1395.02         0.07      1411.82 o
   1    6    1       110.46         0.10        98.82 o
   2    6    1      1667.91         0.07      1526.85 o
   3    6    1       635.54         0.08       571.31 o
   4    6    1       639.08         0.08       604.69 o
   5    6    1       356.45         0.18       369.97 o
   6    6    1         9.99         1.30        10.47 o
   7    6    1         3.92         2.28         4.85 o
   8    6    1       574.56         0.19       624.49 o
   9    6    1       192.65         0.26       188.06 o
  10    6    1       522.58         0.22       514.23 o
  11    6    1        46.24         0.11        59.03 o
  12    6    1        27.46         0.11        29.28 o
  13    6    1       103.84         0.18       101.85 o
  14    6    1         8.07         2.31         2.55 o
  15    6    1        26.11         0.12        20.39 o
  16    6    1       -11.42         1.77         3.20 o
  17    6    1         1.93         2.69         4.85 o
 -16    7    1        72.42         0.14        78.62 o
 -15    7    1        10.56         1.28        10.20 o
 -14    7    1        33.18         0.13        34.73 o
 -13    7    1        23.04         0.15        20.52 o
 -12    7    1         0.00        23.62         7.06 o
 -11    7    1         1.88        10.18         9.09 o
 -10    7    1         6.71         3.35        17.40 o
  -9    7    1        -3.10         4.67         1.97 o
  -8    7    1       245.86         0.26       227.30 o
  -7    7    1       174.77         0.26       185.42 o
  -6    7    1        27.98         0.10        38.22 o
  -5    7    1         4.00         3.17         0.00 o
  -4    7    1      2432.46         0.17      2463.67 o
  -3    7    1        21.72         0.10        20.15 o
  -2    7    1         8.12         1.56        19.17 o
  -1    7    1        43.43         0.09        37.71 o
   0    7    1       151.29         0.22       151.51 o
   1    7    1        67.24         0.12        58.39 o
   2    7    1       195.16         0.19       179.10 o
   3    7    1         3.24         2.62         0.08 o
   4    7    1       150.80         0.22       125.61 o
   5    7    1       158.76         0.24       149.15 o
   6    7    1      2124.29         0.18      2100.88 o
   7    7    1        13.54         0.18        19.29 o
   8    7    1       516.65         0.23       525.53 o
   9    7    1         8.24         1.66         6.35 o
  10    7    1         1.69         6.81         0.02 o
  11    7    1         5.06         1.42         1.07 o
  12    7    1        58.68         0.12        62.46 o
  13    7    1        12.25         1.80         5.29 o
  14    7    1        57.76         0.13        40.99 o
  15    7    1         1.10        20.16         3.99 o
  16    7    1        62.41         0.14        40.29 o
 -15    8    1       -30.03         1.35         0.73 o
 -14    8    1        27.14         0.21        30.64 o
 -13    8    1        88.55         0.19        85.61 o
 -12    8    1       114.28         0.21       116.22 o
 -11    8    1         4.00         4.54         1.43 o
 -10    8    1       108.37         0.22       110.36 o
  -9    8    1       115.78         0.20       130.28 o
  -8    8    1        10.24         1.30        10.29 o
  -7    8    1       135.72         0.28       125.61 o
  -6    8    1       340.03         0.25       341.92 o
  -5    8    1        62.41         0.11        64.65 o
  -4    8    1       211.41         0.30       224.40 o
  -3    8    1        53.88         0.13        52.65 o
  -2    8    1       812.25         0.19       806.81 o
  -1    8    1        10.11         1.56        10.29 o
   0    8    1       418.20         0.19       390.91 o
   1    8    1        -1.39         8.70         5.22 o
   2    8    1        63.36         0.14        56.31 o
   3    8    1        49.00         0.12        53.05 o
   4    8    1        56.55         0.13        40.29 o
   5    8    1        16.24         0.16        16.16 o
   6    8    1         6.55         3.06        28.39 o
   7    8    1         0.00        12.74         3.56 o
   8    8    1       140.19         0.30       112.98 o
   9    8    1        11.02         1.25         2.42 o
  10    8    1         9.55         1.10        23.09 o
  11    8    1         3.06         7.18         0.19 o
  12    8    1        50.27         0.12        45.89 o
  13    8    1       -14.52         1.77         2.21 o
  14    8    1         7.08         3.50         4.44 o
 -13    9    1        15.52         1.80        20.15 o
 -12    9    1        71.23         0.17        59.66 o
 -11    9    1         6.55         3.50         7.28 o
 -10    9    1         9.36         1.04         0.23 o
  -9    9    1         3.06         7.62         7.28 o
  -8    9    1       257.60         0.32       275.26 o
  -7    9    1        18.75         0.18        17.75 o
  -6    9    1       485.76         0.24       470.26 o
  -5    9    1         1.85        10.18         0.78 o
  -4    9    1        18.15         0.18        20.77 o
  -3    9    1         8.82         1.32        23.22 o
  -2    9    1       135.26         0.17       149.82 o
  -1    9    1       156.50         0.37       154.58 o
   0    9    1        14.14         0.22        22.56 o
   1    9    1        37.09         0.10        32.33 o
   2    9    1       819.10         0.23       871.41 o
   3    9    1       201.07         0.32       220.30 o
   4    9    1       138.30         0.18       127.78 o
   5    9    1         7.24         3.88        19.29 o
   6    9    1       184.14         0.28       173.98 o
   7    9    1        25.50         0.14        26.37 o
   8    9    1       -10.76         1.90         0.01 o
   9    9    1        63.36         0.14        58.81 o
  10    9    1        10.63         1.56         5.67 o
  11    9    1         1.12        18.58         3.51 o
  12    9    1       151.04         0.24       161.15 o
 -11   10    1        62.25         0.15        49.50 o
 -10   10    1         6.86         3.24         7.51 o
  -9   10    1        11.22         1.28        10.03 o
  -8   10    1       -18.40         1.37         0.71 o
  -7   10    1        -0.05       466.56         2.87 o
  -6   10    1        33.29         0.13        32.49 o
  -5   10    1        68.23         0.17        61.59 o
  -4   10    1       159.52         0.31       150.84 o
  -3   10    1        43.30         0.11        44.41 o
  -2   10    1       574.08         0.28       548.51 o
  -1   10    1       176.62         0.31       187.30 o
   0   10    1        51.27         0.12        54.06 o
   1   10    1        21.44         0.15        15.94 o
   2   10    1         7.67         2.25         6.21 o
   3   10    1       114.49         0.19        97.18 o
   4   10    1       131.33         0.20       126.23 o
   5   10    1        47.20         0.11        50.28 o
   6   10    1        47.75         0.11        49.31 o
   7   10    1       -14.82         1.93        17.06 o
   8   10    1        92.54         0.16        68.02 o
   9   10    1        49.70         0.12        44.04 o
  10   10    1        85.75         0.19        77.65 o
  -8   11    1        -9.73         4.04         5.16 o
  -7   11    1        47.20         0.12        48.35 o
  -6   11    1       114.92         0.24       122.24 o
  -5   11    1        13.54         1.72        10.83 o
  -4   11    1        13.40         1.66        12.72 o
  -3   11    1        40.20         0.12        46.26 o
  -2   11    1        84.46         0.19        89.99 o
  -1   11    1       136.42         0.22       125.92 o
   0   11    1        31.36         0.16        31.56 o
   1   11    1       186.32         0.40       186.55 o
   2   11    1        12.11         1.77        12.23 o
   3   11    1        66.91         0.14        55.48 o
   4   11    1        77.44         0.15        72.64 o
   5   11    1        38.81         0.13        39.59 o
   6   11    1        -6.92         3.57         5.04 o
   7   11    1       102.01         0.17        91.83 o
 -20    0    2        47.20         0.14        54.46 o
 -18    0    2       182.79         0.42       152.87 o
 -16    0    2        64.96         0.14        66.66 o
 -14    0    2        87.61         0.18        88.43 o
 -12    0    2       296.18         0.20       291.96 o
 -10    0    2         9.80         0.32        13.92 o
  -8    0    2       260.18         0.07       269.81 o
  -6    0    2      1160.76         0.05      1294.35 o
  -4    0    2      1491.50         0.04      1524.70 o
  -2    0    2      2037.62         0.03      1953.36 o
   0    0    2      1694.15         0.03      1769.27 o
   2    0    2       625.50         0.04       479.86 o
   4    0    2      8969.98         0.04      8499.70 o
   6    0    2      1158.04         0.05      1137.90 o
   8    0    2       388.48         0.07       420.87 o
  10    0    2      1317.69         0.16      1267.74 o
  12    0    2       255.36         0.24       272.53 o
  14    0    2      1799.46         0.22      1698.19 o
  16    0    2        25.81         0.16        28.54 o
  18    0    2        14.67         1.99        15.29 o
 -20    1    2        77.44         0.15        60.52 o
 -19    1    2         6.76         3.65         3.45 o
 -18    1    2        10.56         0.40        18.34 o
 -17    1    2        -2.07        12.82         6.35 o
 -16    1    2        16.08         0.20        22.30 o
 -15    1    2        14.59         0.22        17.18 o
 -14    1    2       302.41         0.26       300.49 o
 -13    1    2       190.44         0.25       192.62 o
 -12    1    2         8.41         1.72         1.90 o
 -11    1    2        17.72         0.13        19.17 o
 -10    1    2      1887.03         0.07      1869.10 o
  -9    1    2         8.64         0.40        21.02 o
  -8    1    2       135.02         0.08       144.81 o
  -7    1    2        22.94         0.03        13.11 o
  -6    1    2       269.29         0.06       267.55 o
  -5    1    2        69.56         0.06        73.11 o
  -4    1    2        56.70         0.05        61.16 o
  -3    1    2        26.42         0.03        21.02 o
  -2    1    2       353.44         0.04       392.00 o
  -1    1    2       871.43         0.04       865.73 o
   0    1    2      9422.58         0.03     10182.68 o
   1    1    2      4721.06         0.03      4777.27 o
   2    1    2       197.68         0.05       194.53 o
   3    1    2       807.13         0.04       756.01 o
   4    1    2      2921.40         0.04      2905.60 o
   5    1    2        11.16         0.05        13.21 o
   6    1    2       800.32         0.06       758.29 o
   7    1    2        35.88         0.04        31.71 o
   8    1    2       522.58         0.07       492.00 o
   9    1    2        90.06         0.06       102.69 o
  10    1    2       906.61         0.17       877.11 o
  11    1    2       737.12         0.18       766.65 o
  12    1    2        27.35         0.10        23.09 o
  13    1    2       370.95         0.24       366.27 o
  14    1    2       236.85         0.29       218.67 o
  15    1    2        17.89         0.20        17.29 o
  16    1    2        48.86         0.12        38.56 o
  17    1    2        45.29         0.11        52.85 o
  18    1    2         9.06         3.72         9.43 o
 -19    2    2        14.82         1.88         8.84 o
 -18    2    2         4.16         4.75         0.27 o
 -17    2    2       154.75         0.21       156.29 o
 -16    2    2       158.76         0.37       120.12 o
 -15    2    2        11.83         1.96        11.47 o
 -14    2    2       791.30         0.22       781.97 o
 -13    2    2         6.60         2.56         7.66 o
 -12    2    2        -3.35         3.65         5.10 o
 -11    2    2       235.93         0.20       242.06 o
 -10    2    2       229.83         0.08       207.41 o
  -9    2    2         5.11         0.31         7.28 o
  -8    2    2         5.52         0.36        10.29 o
  -7    2    2       577.44         0.06       480.46 o
  -6    2    2      2590.81         0.05      2539.42 o
  -5    2    2       274.90         0.06       277.55 o
  -4    2    2      2154.82         0.04      2061.93 o
  -3    2    2        74.30         0.08        59.87 o
  -2    2    2       435.56         0.04       409.64 o
  -1    2    2       227.41         0.05       224.40 o
   0    2    2       655.36         0.04       700.29 o
   1    2    2        31.02         0.03        44.04 o
   2    2    2       331.24         0.05       338.87 o
   3    2    2         3.28         0.37         0.03 o
   4    2    2       444.37         0.05       462.52 o
   5    2    2       184.69         0.07       201.12 o
   6    2    2        12.11         0.04        15.18 o
   7    2    2       645.16         0.07       566.71 o
   8    2    2       144.96         0.10       133.44 o
   9    2    2       454.12         0.17       454.86 o
  10    2    2         3.20         3.61         2.42 o
  11    2    2       177.69         0.25       189.19 o
  12    2    2         1.46         8.47         0.25 o
  13    2    2        26.32         0.09        26.80 o
  14    2    2         4.28         1.93         7.58 o
  15    2    2        10.24         2.13         6.14 o
  16    2    2        17.22         0.20        23.36 o
  17    2    2       104.04         0.26        85.86 o
  18    2    2        -0.13       247.75         4.50 o
 -19    3    2         7.18         4.58        16.72 o
 -18    3    2         1.14        22.09         3.30 o
 -17    3    2        10.50         0.31         7.21 o
 -16    3    2       147.14         0.19       153.55 o
 -15    3    2        67.24         0.16        67.11 o
 -14    3    2       438.06         0.25       453.10 o
 -13    3    2       435.56         0.24       387.65 o
 -12    3    2       615.04         0.21       639.03 o
 -11    3    2       345.96         0.20       326.32 o
 -10    3    2      1004.89         0.16       977.70 o
  -9    3    2       117.94         0.08       107.77 o
  -8    3    2       237.16         0.08       252.02 o
  -7    3    2        19.54         0.04        16.05 o
  -6    3    2      4904.20         0.06      4637.47 o
  -5    3    2      1251.74         0.05      1103.79 o
  -4    3    2       725.22         0.05       597.27 o
  -3    3    2      2343.53         0.05      2063.18 o
  -2    3    2      1562.62         0.04      1537.63 o
  -1    3    2         3.92         0.64         3.30 o
   0    3    2      1130.30         0.04      1105.62 o
   1    3    2      1183.36         0.05      1166.88 o
   2    3    2      1104.23         0.05      1060.32 o
   3    3    2        15.44         0.03        21.15 o
   4    3    2       719.85         0.06       783.52 o
   5    3    2       140.42         0.07       140.86 o
   6    3    2       347.08         0.07       305.28 o
   7    3    2       158.26         0.09       163.96 o
   8    3    2       131.79         0.11       123.46 o
   9    3    2       470.02         0.18       458.39 o
  10    3    2       136.42         0.24       125.30 o
  11    3    2       193.77         0.25       198.00 o
  12    3    2        33.52         0.09        37.04 o
  13    3    2         7.45         0.94         1.01 o
  14    3    2         3.17         2.37         1.90 o
  15    3    2         0.38        24.30         2.17 o
  16    3    2        16.32         0.21        16.61 o
  17    3    2        -2.22        12.18         1.09 o
  18    3    2        10.69         2.25        12.91 o
 -19    4    2       -19.45         2.19        16.27 o
 -18    4    2        36.00         0.14        31.09 o
 -17    4    2        61.78         0.15        50.87 o
 -16    4    2        33.87         0.13        36.04 o
 -15    4    2       129.05         0.20       137.61 o
 -14    4    2        35.16         0.11        38.56 o
 -13    4    2       335.26         0.26       312.05 o
 -12    4    2        45.83         0.11        48.54 o
 -11    4    2       627.00         0.19       594.58 o
 -10    4    2      1600.00         0.17      1618.58 o
  -9    4    2        58.98         0.12        50.28 o
  -8    4    2       166.93         0.10       165.73 o
  -7    4    2       544.29         0.08       515.48 o
  -6    4    2      1563.41         0.06      1561.48 o
  -5    4    2       320.77         0.07       358.93 o
  -4    4    2      1001.09         0.06      1019.47 o
  -3    4    2      3234.20         0.05      3065.07 o
  -2    4    2        36.36         0.04        35.05 o
  -1    4    2      3159.56         0.05      2986.31 o
   0    4    2      4313.86         0.05      4020.05 o
   1    4    2       469.16         0.06       442.61 o
   2    4    2       319.69         0.06       291.96 o
   3    4    2        68.06         0.07        62.90 o
   4    4    2       693.80         0.06       708.33 o
   5    4    2       178.49         0.08       162.20 o
   6    4    2       602.21         0.07       542.08 o
   7    4    2       567.87         0.15       524.90 o
   8    4    2         9.73         1.08         4.91 o
   9    4    2       -17.14         0.86         8.76 o
  10    4    2       112.15         0.16       122.24 o
  11    4    2         8.70         1.08        21.91 o
  12    4    2        65.61         0.14        62.02 o
  13    4    2       125.22         0.18       144.15 o
  14    4    2         7.45         2.72         5.04 o
  15    4    2       105.27         0.21       100.47 o
  16    4    2        31.81         0.12        37.04 o
  17    4    2        -9.36         3.96        12.04 o
 -18    5    2        23.04         0.20        18.22 o
 -17    5    2        33.64         0.17        49.89 o
 -16    5    2        -1.10        22.18         0.03 o
 -15    5    2        42.38         0.10        34.56 o
 -14    5    2         6.45         2.59         0.33 o
 -13    5    2        -8.70         2.89         0.13 o
 -12    5    2       183.87         0.28       196.84 o
 -11    5    2        14.82         0.18         9.09 o
 -10    5    2        -9.18         2.04         3.25 o
  -9    5    2      3316.61         0.18      3244.47 o
  -8    5    2         3.80         3.10         0.68 o
  -7    5    2      1135.02         0.16      1165.94 o
  -6    5    2       302.76         0.08       288.20 o
  -5    5    2        22.75         0.04        22.56 o
  -4    5    2       190.16         0.08       189.57 o
  -3    5    2        29.59         0.04        30.94 o
  -2    5    2       394.42         0.07       361.54 o
  -1    5    2        28.41         0.03        37.88 o
   0    5    2       617.03         0.07       645.31 o
   1    5    2      2346.43         0.06      2242.01 o
   2    5    2        44.36         0.04        42.41 o
   3    5    2       915.67         0.07       870.60 o
   4    5    2         0.56         4.88         0.08 o
   5    5    2        92.54         0.12       100.47 o
   6    5    2        32.38         0.08        37.88 o
   7    5    2        68.39         0.14        63.99 o
   8    5    2        88.55         0.14        75.96 o
   9    5    2        13.32         0.15        10.29 o
  10    5    2       108.16         0.17        97.46 o
  11    5    2        11.63         0.19         7.06 o
  12    5    2        -0.09       179.56         3.15 o
  13    5    2        40.58         0.09        43.13 o
  14    5    2       143.52         0.32       105.22 o
  15    5    2        10.56         2.04         9.43 o
  16    5    2        15.84         1.99        21.66 o
  17    5    2       -13.25         1.99         0.38 o
 -17    6    2         3.61         6.71         0.23 o
 -16    6    2        -4.49         4.75         0.62 o
 -15    6    2        56.70         0.14        68.70 o
 -14    6    2         9.00         2.22         3.88 o
 -13    6    2       357.21         0.28       342.43 o
 -12    6    2        16.00         1.82        22.17 o
 -11    6    2        -9.99         1.99         5.67 o
 -10    6    2         6.97         2.46        15.72 o
  -9    6    2      1254.58         0.20      1262.84 o
  -8    6    2       100.00         0.16        92.89 o
  -7    6    2       175.56         0.22       167.15 o
  -6    6    2       260.18         0.22       267.10 o
  -5    6    2       787.36         0.17       773.53 o
  -4    6    2       122.99         0.23       144.48 o
  -3    6    2      1488.42         0.15      1421.15 o
  -2    6    2        41.60         0.08        43.50 o
  -1    6    2        37.70         0.07        41.17 o
   0    6    2        26.32         0.07        27.66 o
   1    6    2       520.75         0.16       454.27 o
   2    6    2        40.45         0.10        34.40 o
   3    6    2         4.16         3.31        13.01 o
   4    6    2        70.90         0.14        63.77 o
   5    6    2       526.24         0.19       510.49 o
   6    6    2       523.95         0.18       482.27 o
   7    6    2        39.31         0.08        29.73 o
   8    6    2         6.00         2.43         0.07 o
   9    6    2       245.55         0.24       247.23 o
  10    6    2        24.90         0.12        24.98 o
  11    6    2        24.40         0.12        22.96 o
  12    6    2        -1.96        10.82        13.11 o
  13    6    2         4.04         2.86         0.88 o
  14    6    2         3.06         4.58        11.85 o
  15    6    2       -12.53         2.19         9.94 o
  16    6    2        12.04         3.72        43.86 o
 -16    7    2        14.44         2.25        11.01 o
 -15    7    2        -0.05       504.00         8.12 o
 -14    7    2        45.02         0.12        41.17 o
 -13    7    2       308.35         0.32       281.23 o
 -12    7    2       110.04         0.20       110.94 o
 -11    7    2        -3.69         7.34        10.47 o
 -10    7    2         0.76        25.81         1.47 o
  -9    7    2        76.39         0.18        69.62 o
  -8    7    2       152.52         0.31       174.71 o
  -7    7    2       352.69         0.24       368.91 o
  -6    7    2         4.41         2.56         0.75 o
  -5    7    2       162.05         0.22       135.04 o
  -4    7    2        36.72         0.09        39.77 o
  -3    7    2       140.19         0.31       155.26 o
  -2    7    2        14.67         0.16        17.18 o
  -1    7    2        58.22         0.12        51.46 o
   0    7    2        19.80         0.11        21.79 o
   1    7    2       329.42         0.20       326.32 o
   2    7    2       101.20         0.14        88.95 o
   3    7    2       693.27         0.19       674.30 o
   4    7    2        38.94         0.08        34.56 o
   5    7    2        -0.74        16.40         4.79 o
   6    7    2        -4.67         3.80         0.09 o
   7    7    2        63.84         0.14        74.53 o
   8    7    2        68.39         0.14        64.43 o
   9    7    2       282.91         0.29       319.88 o
  10    7    2        49.70         0.12        40.81 o
  11    7    2       104.45         0.21        97.18 o
  12    7    2         7.18         2.69         4.55 o
  13    7    2        85.01         0.14        79.11 o
  14    7    2        -6.92         3.42         0.16 o
  15    7    2        25.60         0.17        19.90 o
 -14    8    2         4.84         8.29        31.87 o
 -13    8    2        12.25         2.10         6.92 o
 -12    8    2        68.56         0.14        76.20 o
 -11    8    2       112.36         0.25       134.40 o
 -10    8    2         9.61         1.08        13.01 o
  -9    8    2        24.80         0.17        27.66 o
  -8    8    2        90.63         0.20        99.09 o
  -7    8    2        33.18         0.10        24.98 o
  -6    8    2         8.35         0.30         8.04 o
  -5    8    2       439.74         0.24       457.21 o
  -4    8    2        10.30         0.26        10.38 o
  -3    8    2        51.12         0.10        49.31 o
  -2    8    2        44.49         0.11        38.90 o
  -1    8    2       735.49         0.22       759.04 o
   0    8    2         8.41         1.46         4.10 o
   1    8    2         6.92         2.13        10.74 o
   2    8    2        -0.12       168.74        12.13 o
   3    8    2        10.43         1.56         7.89 o
   4    8    2        29.05         0.10        25.81 o
   5    8    2       256.64         0.25       252.89 o
   6    8    2       112.15         0.18       129.34 o
   7    8    2       290.36         0.27       290.08 o
   8    8    2        64.80         0.14        81.83 o
   9    8    2       325.08         0.29       320.87 o
  10    8    2         5.11         4.54         7.89 o
  11    8    2        30.91         0.12        30.03 o
  12    8    2        -1.12        21.62         0.00 o
  13    8    2        -3.50         5.02         0.35 o
 -13    9    2         3.65         8.82         2.68 o
 -12    9    2         9.42         3.72        24.16 o
 -11    9    2       168.74         0.41       167.51 o
 -10    9    2        71.06         0.16        65.77 o
  -9    9    2       109.20         0.19       105.22 o
  -8    9    2         6.05         3.72        10.83 o
  -7    9    2       116.21         0.23       132.49 o
  -6    9    2        44.36         0.11        47.96 o
  -5    9    2       105.47         0.24       119.21 o
  -4    9    2        53.00         0.12        50.87 o
  -3    9    2        51.27         0.10        36.87 o
  -2    9    2         1.00        23.23        10.03 o
  -1    9    2        34.11         0.12        41.70 o
   0    9    2        75.52         0.16        84.09 o
   1    9    2       114.49         0.17       103.81 o
   2    9    2        16.65         0.18        16.39 o
   3    9    2       507.15         0.28       513.61 o
   4    9    2       182.25         0.35       186.55 o
   5    9    2        99.80         0.14        97.18 o
   6    9    2        -9.67         1.96         6.56 o
   7    9    2        10.82         0.30        14.76 o
   8    9    2       -10.50         2.22         0.04 o
   9    9    2         8.76         4.28        46.08 o
  10    9    2       -10.11         3.46        11.19 o
  11    9    2        32.49         0.16        26.52 o
 -10   10    2        28.84         0.15        25.39 o
  -9   10    2        -2.43        12.11         3.61 o
  -8   10    2       154.01         0.22        99.37 o
  -7   10    2        38.32         0.13        31.25 o
  -6   10    2        24.21         0.16        26.66 o
  -5   10    2       115.13         0.23       103.81 o
  -4   10    2        30.58         0.14        30.94 o
  -3   10    2       169.00         0.37       161.15 o
  -2   10    2         1.04        17.47         2.51 o
  -1   10    2        96.43         0.22        70.54 o
   0   10    2       156.00         0.38       168.58 o
   1   10    2       141.85         0.19       138.26 o
   2   10    2        40.83         0.10        36.37 o
   3   10    2        30.80         0.14        38.73 o
   4   10    2        -8.47         3.24         3.82 o
   5   10    2         8.29         0.41         8.44 o
   6   10    2        53.14         0.11        45.33 o
   7   10    2        75.52         0.18        71.70 o
   8   10    2        10.69         0.35         9.68 o
   9   10    2         6.60         0.94         5.35 o
  -7   11    2        19.54         0.26        19.17 o
  -6   11    2        29.05         0.16        23.76 o
  -5   11    2        60.06         0.14        52.45 o
  -4   11    2         2.22        11.22         0.71 o
  -3   11    2        -1.19        19.54         0.16 o
  -2   11    2        19.45         0.21        17.87 o
  -1   11    2        67.57         0.17        71.24 o
   0   11    2        39.56         0.12        39.94 o
   1   11    2       179.56         0.38       158.02 o
   2   11    2        -5.76         3.80         0.03 o
   3   11    2       -10.50         2.22         1.34 o
   4   11    2         9.12         0.45        13.31 o
   5   11    2        33.99         0.15        29.73 o
 -19    0    3       156.00         0.26       155.95 o
 -17    0    3       737.12         0.30       706.13 o
 -15    0    3        13.99         0.24        10.92 o
 -13    0    3        65.93         0.14        61.81 o
 -11    0    3        14.29         0.18        14.44 o
  -9    0    3      2151.10         0.07      2269.47 o
  -7    0    3      2800.53         0.06      2647.40 o
  -5    0    3       252.49         0.06       290.55 o
  -3    0    3       703.84         0.05       761.32 o
  -1    0    3         1.72         0.96         1.12 o
   1    0    3       262.44         0.06       282.16 o
   3    0    3       167.70         0.07       101.30 o
   5    0    3       395.21         0.07       353.21 o
   7    0    3       361.00         0.09       338.87 o
   9    0    3         2.62         4.88         3.56 o
  11    0    3        18.75         0.14        25.26 o
  13    0    3       190.16         0.30       199.95 o
  15    0    3        24.50         0.14        22.17 o
  17    0    3         9.18         2.25         0.78 o
 -19    1    3        -3.39        10.05         5.81 o
 -18    1    3         2.25        12.25         0.96 o
 -17    1    3        25.91         0.21        47.58 o
 -16    1    3       212.87         0.41       226.06 o
 -15    1    3        29.70         0.13        23.22 o
 -14    1    3        31.92         0.12        25.81 o
 -13    1    3      1357.92         0.21      1330.26 o
 -12    1    3        99.20         0.19       106.63 o
 -11    1    3       131.10         0.30       123.46 o
 -10    1    3       219.04         0.22       197.23 o
  -9    1    3       551.31         0.17       550.44 o
  -8    1    3        38.07         0.04        37.04 o
  -7    1    3       582.74         0.07       512.98 o
  -6    1    3       929.64         0.06       858.45 o
  -5    1    3       365.19         0.06       394.73 o
  -4    1    3        96.83         0.08        76.44 o
  -3    1    3      1793.52         0.05      1798.35 o
  -2    1    3        34.22         0.04        44.04 o
  -1    1    3         6.25         0.38        11.19 o
   0    1    3       735.49         0.05       608.08 o
   1    1    3      3790.86         0.05      3700.19 o
   2    1    3       211.99         0.06       199.17 o
   3    1    3       160.02         0.07       214.61 o
   4    1    3        96.04         0.09        67.79 o
   5    1    3       102.41         0.08       112.11 o
   6    1    3        85.01         0.05        78.38 o
   7    1    3         5.62         0.74         0.18 o
   8    1    3        -0.11       120.12         4.04 o
   9    1    3        -3.28         5.11         6.63 o
  10    1    3       430.56         0.22       450.17 o
  11    1    3       452.84         0.23       428.81 o
  12    1    3         9.80         2.02         7.74 o
  13    1    3        -3.61         5.24         7.58 o
  14    1    3         7.95         1.46        29.28 o
  15    1    3         1.04        16.24         3.25 o
  16    1    3         7.62         1.69        13.21 o
  17    1    3        -5.95         5.81         3.11 o
 -19    2    3        10.76         3.24         2.29 o
 -18    2    3        -7.78         3.80         0.01 o
 -17    2    3         8.29         3.24         1.18 o
 -16    2    3       367.49         0.29       394.73 o
 -15    2    3        51.27         0.12        60.30 o
 -14    2    3         3.31         8.01         4.38 o
 -13    2    3       413.31         0.25       420.30 o
 -12    2    3        -2.19        10.50        11.19 o
 -11    2    3         8.12         2.34        11.85 o
 -10    2    3       575.04         0.18       535.05 o
  -9    2    3       114.92         0.26       127.47 o
  -8    2    3         7.56         0.36         9.43 o
  -7    2    3       215.80         0.08       238.22 o
  -6    2    3       564.06         0.07       535.68 o
  -5    2    3       502.66         0.07       472.65 o
  -4    2    3       328.70         0.07       336.85 o
  -3    2    3      3220.56         0.05      3055.93 o
  -2    2    3       360.24         0.06       331.81 o
  -1    2    3        20.61         0.03        18.22 o
   0    2    3        24.11         0.03        25.39 o
   1    2    3      1332.25         0.05      1295.34 o
   2    2    3        71.40         0.07        82.58 o
   3    2    3      1004.89         0.06       887.74 o
   4    2    3       184.69         0.08       167.15 o
   5    2    3       144.72         0.09       154.58 o
   6    2    3         4.41         0.96         0.15 o
   7    2    3       992.25         0.16      1024.75 o
   8    2    3        92.74         0.15        91.57 o
   9    2    3        16.65         0.15        20.64 o
  10    2    3       458.82         0.22       435.11 o
  11    2    3       335.99         0.27       306.24 o
  12    2    3        -7.51         2.99         9.77 o
  13    2    3        99.80         0.21       102.97 o
  14    2    3        37.45         0.10        34.24 o
  15    2    3         0.00        20.61         3.20 o
  16    2    3         6.66         1.64         5.35 o
  17    2    3        79.57         0.17        58.60 o
 -18    3    3       -12.67         2.53         3.66 o
 -17    3    3        14.06         1.85         7.97 o
 -16    3    3        47.89         0.12        43.13 o
 -15    3    3        83.72         0.18        80.34 o
 -14    3    3         7.78         3.53        26.80 o
 -13    3    3       166.93         0.34       178.37 o
 -12    3    3       242.42         0.26       240.78 o
 -11    3    3       331.60         0.22       327.81 o
 -10    3    3       297.22         0.24       280.31 o
  -9    3    3       276.56         0.20       270.26 o
  -8    3    3        42.64         0.09        35.38 o
  -7    3    3        20.16         0.04        22.69 o
  -6    3    3        50.13         0.05        48.92 o
  -5    3    3        24.90         0.03        28.25 o
  -4    3    3       477.42         0.07       419.17 o
  -3    3    3       951.72         0.06      1010.70 o
  -2    3    3      3081.36         0.06      3022.53 o
  -1    3    3       697.49         0.06       682.19 o
   0    3    3       151.04         0.08       106.35 o
   1    3    3         2.82         1.23         5.81 o
   2    3    3       202.49         0.08       220.30 o
   3    3    3       677.56         0.07       636.94 o
   4    3    3        14.29         0.05        12.72 o
   5    3    3       115.56         0.12       110.94 o
   6    3    3       247.43         0.18       288.67 o
   7    3    3      1993.62         0.17      1892.98 o
   8    3    3      1325.69         0.18      1297.32 o
   9    3    3       -13.25         1.56         7.43 o
  10    3    3        12.60         0.18         9.94 o
  11    3    3         5.71         1.39         1.27 o
  12    3    3        62.09         0.12        68.02 o
  13    3    3        47.06         0.12        42.77 o
  14    3    3       -11.83         1.74         0.75 o
  15    3    3        25.20         0.17        27.09 o
  16    3    3        36.97         0.15        33.28 o
  17    3    3        32.83         0.17        27.37 o
 -18    4    3         7.24         2.92        22.30 o
 -17    4    3        51.70         0.13        55.89 o
 -16    4    3        61.31         0.11        47.58 o
 -15    4    3        18.58         0.23        28.10 o
 -14    4    3       -11.09         2.07         2.05 o
 -13    4    3        47.47         0.11        42.23 o
 -12    4    3        26.11         0.14        28.98 o
 -11    4    3         8.76         1.08        10.03 o
 -10    4    3        19.98         0.14        15.72 o
  -9    4    3         7.73         0.86         4.91 o
  -8    4    3         2.82         1.77         1.93 o
  -7    4    3       378.30         0.19       400.78 o
  -6    4    3      1955.41         0.15      1911.00 o
  -5    4    3        -0.79         5.90         1.21 o
  -4    4    3         4.75         0.55         0.42 o
  -3    4    3       598.78         0.07       567.37 o
  -2    4    3        64.64         0.06        62.24 o
  -1    4    3        59.29         0.05        58.60 o
   0    4    3        38.07         0.04        30.94 o
   1    4    3        67.24         0.06        62.46 o
   2    4    3       483.12         0.08       454.86 o
   3    4    3       989.73         0.07       927.56 o
   4    4    3      1017.61         0.15       999.35 o
   5    4    3        59.75         0.12        57.35 o
   6    4    3         7.62         0.24         5.61 o
   7    4    3        22.94         0.10        22.30 o
   8    4    3         5.24         0.38         3.51 o
   9    4    3        17.14         0.14        15.51 o
  10    4    3        25.20         0.12        22.30 o
  11    4    3        13.62         1.59        20.15 o
  12    4    3        61.47         0.15        45.70 o
  13    4    3       167.96         0.36       150.16 o
  14    4    3        -3.13         5.90         0.68 o
  15    4    3        28.73         0.14        22.96 o
  16    4    3        17.72         2.16        34.73 o
 -17    5    3        66.42         0.16        66.44 o
 -16    5    3         5.52         4.93         0.83 o
 -15    5    3        11.42         0.35        13.72 o
 -14    5    3        83.91         0.18        68.25 o
 -13    5    3        38.56         0.12        39.07 o
 -12    5    3       139.48         0.20       144.15 o
 -11    5    3       213.45         0.29       229.80 o
 -10    5    3         1.85         4.58         4.91 o
  -9    5    3        65.45         0.10        62.68 o
  -8    5    3       318.62         0.22       331.81 o
  -7    5    3       671.85         0.19       725.29 o
  -6    5    3        83.72         0.15        83.33 o
  -5    5    3       305.55         0.18       270.71 o
  -4    5    3        32.04         0.07        32.96 o
  -3    5    3         1.72         8.41         3.77 o
  -2    5    3       364.05         0.18       369.97 o
  -1    5    3        88.17         0.14        71.24 o
   0    5    3       818.53         0.15       752.23 o
   1    5    3       178.76         0.22       163.96 o
   2    5    3       337.82         0.19       341.92 o
   3    5    3       205.92         0.19       223.99 o
   4    5    3       608.61         0.18       583.22 o
   5    5    3        16.73         0.14        19.66 o
   6    5    3        12.60         0.18        20.02 o
   7    5    3        -4.33         2.76         0.14 o
   8    5    3        64.96         0.14        53.05 o
   9    5    3        78.50         0.13        74.76 o
  10    5    3       130.87         0.31       111.23 o
  11    5    3         4.37         1.00         2.60 o
  12    5    3         1.82        13.47         8.76 o
  13    5    3        -6.15         2.82         0.05 o
  14    5    3        39.31         0.14        35.05 o
  15    5    3        51.27         0.12        49.31 o
 -16    6    3        60.84         0.14        60.30 o
 -15    6    3        87.42         0.15        95.03 o
 -14    6    3        15.13         0.24        12.13 o
 -13    6    3       102.62         0.24       113.57 o
 -12    6    3        97.61         0.22       109.50 o
 -11    6    3        28.73         0.14        21.40 o
 -10    6    3         7.62         2.37         4.32 o
  -9    6    3        -3.17         9.49        18.57 o
  -8    6    3       451.56         0.23       509.87 o
  -7    6    3        84.09         0.13        86.89 o
  -6    6    3       357.97         0.22       352.70 o
  -5    6    3        11.49         0.21         8.52 o
  -4    6    3       830.02         0.18       831.24 o
  -3    6    3       232.87         0.21       236.53 o
  -2    6    3        34.69         0.08        34.73 o
  -1    6    3         9.86         1.61        10.56 o
   0    6    3         3.96         3.28         0.38 o
   1    6    3         4.00         2.66         0.27 o
   2    6    3         5.38         1.21         5.48 o
   3    6    3         1.28        13.91         5.74 o
   4    6    3       357.21         0.22       383.33 o
   5    6    3        52.13         0.12        55.28 o
   6    6    3       832.32         0.22       866.54 o
   7    6    3       244.61         0.28       244.21 o
   8    6    3        23.81         0.13        16.83 o
   9    6    3        -0.77        23.81         1.18 o
  10    6    3        -2.79         7.24        11.94 o
  11    6    3         4.00         4.54         0.51 o
  12    6    3        11.56         0.26         9.01 o
  13    6    3        -6.55         3.03         1.86 o
  14    6    3        29.70         0.15        28.25 o
 -15    7    3         9.61         4.04        13.72 o
 -14    7    3        79.21         0.19        67.79 o
 -13    7    3        -0.96        24.70         2.73 o
 -12    7    3       710.22         0.29       732.72 o
 -11    7    3         1.10        23.62         0.66 o
 -10    7    3       250.91         0.29       266.20 o
  -9    7    3       -14.29         1.88         3.20 o
  -8    7    3        -3.50         4.28         1.64 o
  -7    7    3         9.18         1.69         1.34 o
  -6    7    3        -0.76        19.01         1.40 o
  -5    7    3        60.53         0.12        66.66 o
  -4    7    3        12.18         0.18         0.98 o
  -3    7    3         6.76         2.34        10.65 o
  -2    7    3       554.13         0.22       591.23 o
  -1    7    3         2.99         6.05         2.13 o
   0    7    3       657.92         0.20       631.39 o
   1    7    3       -13.62         0.94         2.29 o
   2    7    3        10.69         1.51         9.94 o
   3    7    3        41.86         0.09        36.70 o
   4    7    3        12.67         0.22        17.18 o
   5    7    3        85.56         0.20        84.59 o
   6    7    3       130.19         0.29       122.85 o
   7    7    3         3.69         6.00        21.40 o
   8    7    3         0.92        18.23         1.64 o
   9    7    3         8.64         2.72        10.83 o
  10    7    3       137.12         0.20       144.48 o
  11    7    3         6.30         3.24         4.61 o
  12    7    3         8.94         2.79         8.36 o
  13    7    3         5.90         1.64         1.71 o
 -13    8    3         1.32        28.20         0.06 o
 -12    8    3        39.82         0.14        47.39 o
 -11    8    3       158.00         0.20       150.84 o
 -10    8    3        12.39         2.46        10.20 o
  -9    8    3        41.09         0.10        36.87 o
  -8    8    3       211.99         0.38       232.31 o
  -7    8    3         9.30         2.89        14.23 o
  -6    8    3       290.36         0.30       323.34 o
  -5    8    3         4.49         3.06         0.00 o
  -4    8    3       106.71         0.20       104.09 o
  -3    8    3       130.87         0.29       111.52 o
  -2    8    3        94.09         0.15       107.49 o
  -1    8    3         1.69         8.47         0.30 o
   0    8    3        29.38         0.11        33.76 o
   1    8    3         1.66         7.45         4.10 o
   2    8    3        50.98         0.11        44.59 o
   3    8    3         0.79        20.88         1.60 o
   4    8    3       142.09         0.16       123.76 o
   5    8    3       116.86         0.18       109.78 o
   6    8    3        34.57         0.12        30.18 o
   7    8    3        43.96         0.11        46.83 o
   8    8    3        -1.02        21.25        11.94 o
   9    8    3        80.46         0.15        89.73 o
  10    8    3        68.39         0.14        80.34 o
  11    8    3         7.67         0.94         9.43 o
  12    8    3        -4.84         4.71         0.02 o
 -11    9    3        10.69         4.20        18.81 o
 -10    9    3       209.38         0.40       228.13 o
  -9    9    3         6.66         1.06         3.20 o
  -8    9    3        13.62         0.29        14.03 o
  -7    9    3       -16.65         1.69         0.26 o
  -6    9    3        25.81         0.16        29.28 o
  -5    9    3       274.23         0.40       311.57 o
  -4    9    3         5.71         0.92         2.21 o
  -3    9    3        12.46         1.59         4.04 o
  -2    9    3       228.92         0.32       211.80 o
  -1    9    3        12.74         0.24        14.03 o
   0    9    3        77.79         0.18        74.76 o
   1    9    3         5.38         1.21         1.18 o
   2    9    3         9.06         0.36         8.36 o
   3    9    3        44.36         0.10        46.26 o
   4    9    3        57.30         0.12        58.60 o
   5    9    3         6.20         4.88         9.26 o
   6    9    3        44.62         0.12        53.86 o
   7    9    3         6.60         0.79         6.84 o
   8    9    3       167.70         0.24       171.45 o
   9    9    3        -9.18         3.69        17.18 o
  10    9    3         9.73         2.34         0.93 o
  -9   10    3         4.88         5.34         0.38 o
  -8   10    3         9.55         3.39        12.82 o
  -7   10    3       151.29         0.25       130.28 o
  -6   10    3       119.90         0.23       107.77 o
  -5   10    3        -4.45         5.57         1.24 o
  -4   10    3        72.59         0.15        81.33 o
  -3   10    3         5.52         6.35        15.08 o
  -2   10    3        29.70         0.15        34.40 o
  -1   10    3       -13.84         2.10         2.55 o
   0   10    3        -5.24         2.50         3.61 o
   1   10    3        25.60         0.18        23.22 o
   2   10    3       248.06         0.35       267.10 o
   3   10    3       127.92         0.22       124.99 o
   4   10    3        75.17         0.18        66.89 o
   5   10    3        -6.97         4.28         4.85 o
   6   10    3        15.37         1.90         2.68 o
   7   10    3       144.48         0.25       129.97 o
  -3   11    3        19.62         0.22        18.81 o
  -2   11    3        38.94         0.14        32.18 o
  -1   11    3        94.28         0.21        97.46 o
   0   11    3         0.00        39.19        15.94 o
   1   11    3         9.67         3.72        30.48 o
 -18    0    4        81.00         0.18        88.17 o
 -16    0    4       388.48         0.35       393.10 o
 -14    0    4         9.18         2.40         4.73 o
 -12    0    4         9.73         1.99        23.62 o
 -10    0    4        28.73         0.11        37.71 o
  -8    0    4       562.16         0.19       564.75 o
  -6    0    4       829.44         0.16       741.69 o
  -4    0    4       138.06         0.11       128.09 o
  -2    0    4       204.78         0.09       223.99 o
   0    0    4       370.95         0.08       341.92 o
   2    0    4       143.76         0.11       163.61 o
   4    0    4       228.31         0.19       213.00 o
   6    0    4        80.82         0.17       104.65 o
   8    0    4        97.22         0.18        79.60 o
  10    0    4         0.83        23.81         1.01 o
  12    0    4         8.41         2.56         5.74 o
  14    0    4       145.68         0.21       121.02 o
  16    0    4        15.05         0.30        13.51 o
 -18    1    4        16.56         2.56        21.02 o
 -17    1    4        25.20         0.20        24.03 o
 -16    1    4        47.89         0.13        41.34 o
 -15    1    4        -3.76         8.88        18.22 o
 -14    1    4        35.28         0.12        32.02 o
 -13    1    4         1.64        18.66        10.47 o
 -12    1    4       574.56         0.24       565.40 o
 -11    1    4         3.76         5.34         1.37 o
 -10    1    4       250.91         0.25       236.95 o
  -9    1    4        71.40         0.14        61.38 o
  -8    1    4        27.77         0.10        21.79 o
  -7    1    4        57.00         0.12        57.55 o
  -6    1    4       287.64         0.19       338.37 o
  -5    1    4       131.10         0.12       140.53 o
  -4    1    4       423.54         0.08       411.32 o
  -3    1    4         8.58         0.62         0.25 o
  -2    1    4       402.40         0.08       384.95 o
  -1    1    4        27.25         0.04        24.03 o
   0    1    4        83.54         0.08        88.95 o
   1    1    4        59.44         0.06        47.01 o
   2    1    4         3.76         1.00         6.84 o
   3    1    4         0.00        13.10         0.68 o
   4    1    4       158.00         0.23       121.02 o
   5    1    4        37.82         0.08        38.05 o
   6    1    4       140.42         0.23       120.42 o
   7    1    4       -16.81         1.46         4.15 o
   8    1    4         4.41         4.20         2.29 o
   9    1    4        70.56         0.16        56.31 o
  10    1    4        30.80         0.12        33.28 o
  11    1    4        11.56         1.44         7.81 o
  12    1    4        -9.49         2.59         0.22 o
  13    1    4        15.05         2.13        21.40 o
  14    1    4        13.03         0.29         9.85 o
  15    1    4         1.06        31.02         8.84 o
  16    1    4       -15.68         2.19         3.11 o
 -18    2    4        17.81         0.28        16.95 o
 -17    2    4        10.18         2.53         3.99 o
 -16    2    4        -9.67         3.24         9.68 o
 -15    2    4        85.19         0.14       110.07 o
 -14    2    4        -0.94        36.24        22.43 o
 -13    2    4        41.99         0.11        35.71 o
 -12    2    4       218.45         0.30       201.12 o
 -11    2    4        20.43         0.19        24.03 o
 -10    2    4       480.05         0.24       481.67 o
  -9    2    4       533.15         0.21       466.68 o
  -8    2    4        91.39         0.18       102.13 o
  -7    2    4        49.84         0.12        43.86 o
  -6    2    4       594.87         0.18       579.24 o
  -5    2    4         7.62         0.27         5.81 o
  -4    2    4       155.25         0.10       134.40 o
  -3    2    4       400.80         0.08       360.50 o
  -2    2    4        96.43         0.09       125.92 o
  -1    2    4        44.76         0.04        35.05 o
   0    2    4       181.71         0.10       180.58 o
   1    2    4       273.24         0.09       284.94 o
   2    2    4       116.21         0.24       104.37 o
   3    2    4        46.38         0.10        39.25 o
   4    2    4       355.32         0.19       373.69 o
   5    2    4         4.58         3.42         4.85 o
   6    2    4        -7.51         2.04         7.58 o
   7    2    4        51.84         0.12        57.14 o
   8    2    4       -10.56         1.74         3.88 o
   9    2    4         8.88         1.10         5.94 o
  10    2    4        18.75         0.17         9.34 o
  11    2    4         0.94        20.79         0.00 o
  12    2    4        -3.88         6.15         0.21 o
  13    2    4         5.11         5.15        13.51 o
  14    2    4         1.12        19.01         0.01 o
  15    2    4        -8.18         3.13         1.37 o
 -17    3    4         7.67         0.59         3.30 o
 -16    3    4        73.27         0.16        61.81 o
 -15    3    4       109.20         0.18       115.04 o
 -14    3    4       305.55         0.29       298.10 o
 -13    3    4       182.25         0.34       149.15 o
 -12    3    4        13.76         1.77        23.49 o
 -11    3    4        27.98         0.14        30.64 o
 -10    3    4       386.52         0.27       396.38 o
  -9    3    4        27.14         0.12        31.25 o
  -8    3    4        -3.65         5.29         3.88 o
  -7    3    4        18.66         0.15        22.17 o
  -6    3    4       134.79         0.24       136.97 o
  -5    3    4       134.79         0.27       135.04 o
  -4    3    4       -12.25         1.37         1.82 o
  -3    3    4        40.32         0.08        37.20 o
  -2    3    4       606.14         0.18       603.34 o
  -1    3    4       735.49         0.17       767.41 o
   0    3    4      2539.15         0.15      2517.27 o
   1    3    4       131.56         0.26       125.30 o
   2    3    4       170.04         0.24       151.17 o
   3    3    4         1.93         7.78         1.01 o
   4    3    4         0.66        17.81         2.96 o
   5    3    4         2.66         7.24         6.77 o
   6    3    4        10.89         0.23        15.40 o
   7    3    4        45.16         0.10        55.48 o
   8    3    4       430.56         0.24       438.56 o
   9    3    4       132.02         0.20       153.21 o
  10    3    4       178.22         0.36       183.55 o
  11    3    4        44.89         0.10        36.04 o
  12    3    4         4.00         2.86         3.20 o
  13    3    4         3.06        11.63        16.39 o
  14    3    4        17.56         0.23        14.13 o
  15    3    4         9.55         3.39        11.57 o
 -17    4    4         6.00         6.40         5.61 o
 -16    4    4         1.06        36.84        18.57 o
 -15    4    4        -5.24         4.97         0.37 o
 -14    4    4         1.00        17.06         1.50 o
 -13    4    4        -6.81         4.45        19.66 o
 -12    4    4        -2.66        10.50         1.50 o
 -11    4    4        22.00         0.17        23.62 o
 -10    4    4         6.60         2.79         0.12 o
  -9    4    4       449.86         0.24       466.08 o
  -8    4    4        94.48         0.19        94.49 o
  -7    4    4         9.36         2.07         7.43 o
  -6    4    4       960.38         0.19       945.26 o
  -5    4    4       737.12         0.18       682.19 o
  -4    4    4         2.28         4.20         6.35 o
  -3    4    4        17.81         0.14         9.94 o
  -2    4    4        35.05         0.08        36.87 o
  -1    4    4        34.57         0.10        40.29 o
   0    4    4         5.81         2.46         3.66 o
   1    4    4       331.60         0.21       328.81 o
   2    4    4         3.65         2.28         0.26 o
   3    4    4       291.73         0.22       289.14 o
   4    4    4      1377.15         0.19      1363.61 o
   5    4    4       437.23         0.24       440.29 o
   6    4    4        -6.15         2.92         3.77 o
   7    4    4        24.40         0.16        34.40 o
   8    4    4        47.47         0.11        36.53 o
   9    4    4        89.11         0.21        96.91 o
  10    4    4        42.77         0.11        39.59 o
  11    4    4        78.50         0.16        67.79 o
  12    4    4        22.75         0.18        26.09 o
  13    4    4         4.45         6.76        25.12 o
  14    4    4       142.56         0.22       131.54 o
 -16    5    4        15.52         2.50        27.81 o
 -15    5    4        30.47         0.19        29.73 o
 -14    5    4        56.25         0.13        50.67 o
 -13    5    4        89.87         0.18        87.14 o
 -12    5    4        68.56         0.14        68.47 o
 -11    5    4        51.41         0.10        43.68 o
 -10    5    4        85.38         0.17        85.35 o
  -9    5    4         3.35         6.50         2.09 o
  -8    5    4       194.32         0.31       209.80 o
  -7    5    4        50.13         0.12        59.24 o
  -6    5    4        40.20         0.10        46.64 o
  -5    5    4       406.83         0.24       415.80 o
  -4    5    4       166.93         0.30       165.73 o
  -3    5    4       725.22         0.19       714.21 o
  -2    5    4         4.93         0.88         6.35 o
  -1    5    4        -9.18         2.22         9.43 o
   0    5    4        22.09         0.14        22.96 o
   1    5    4       197.12         0.26       180.58 o
   2    5    4       318.27         0.27       297.63 o
   3    5    4       835.79         0.21       862.49 o
   4    5    4       111.72         0.17        93.69 o
   5    5    4       571.69         0.24       580.56 o
   6    5    4        -1.59        13.10         0.03 o
   7    5    4       311.52         0.26       275.72 o
   8    5    4        45.56         0.10        45.70 o
   9    5    4        -6.55         2.99         0.04 o
  10    5    4        32.15         0.14        26.80 o
  11    5    4        25.00         0.18        30.94 o
  12    5    4        38.94         0.14        33.28 o
  13    5    4        76.21         0.16        78.13 o
  14    5    4        34.34         0.17        32.18 o
 -15    6    4        10.82         3.46        12.72 o
 -14    6    4        65.61         0.14        60.09 o
 -13    6    4        45.02         0.13        40.29 o
 -12    6    4         8.24         3.80        21.79 o
 -11    6    4        13.91         2.34        16.61 o
 -10    6    4        53.88         0.13        56.72 o
  -9    6    4       443.94         0.28       419.74 o
  -8    6    4         3.42         5.34         0.62 o
  -7    6    4       153.02         0.34       105.78 o
  -6    6    4       -14.82         1.59         0.29 o
  -5    6    4        11.36         1.90        27.52 o
  -4    6    4       -13.25         1.61         1.37 o
  -3    6    4       120.34         0.16       113.57 o
  -2    6    4         8.12         0.31         6.14 o
  -1    6    4        28.84         0.11        18.10 o
   0    6    4       172.66         0.29       175.44 o
   1    6    4      1246.09         0.22      1174.42 o
   2    6    4        52.56         0.13        57.55 o
   3    6    4         4.12         4.75        15.29 o
   4    6    4        19.54         0.16        19.66 o
   5    6    4        76.56         0.15        74.53 o
   6    6    4        85.93         0.14        90.52 o
   7    6    4        72.76         0.17        82.33 o
   8    6    4         0.85        26.63         0.19 o
   9    6    4         1.06        20.25         2.82 o
  10    6    4        23.23         0.19        16.05 o
  11    6    4        88.36         0.22        87.92 o
  12    6    4         1.04        27.35         3.93 o
 -13    7    4       177.42         0.24       154.24 o
 -12    7    4         1.12        20.34         1.60 o
 -11    7    4        67.40         0.15        67.56 o
 -10    7    4        66.59         0.14        60.30 o
  -9    7    4         4.04         5.38         4.61 o
  -8    7    4        26.32         0.16        33.76 o
  -7    7    4         6.55         3.03         2.51 o
  -6    7    4         4.28         0.88         4.73 o
  -5    7    4       198.53         0.28       186.17 o
  -4    7    4        33.18         0.12        38.05 o
  -3    7    4       262.12         0.29       236.95 o
  -2    7    4        15.52         0.18        12.82 o
  -1    7    4         5.95         2.99         1.09 o
   0    7    4         6.55         0.98         4.85 o
   1    7    4        -1.80        10.56         0.12 o
   2    7    4        67.08         0.13        68.70 o
   3    7    4         8.12         2.46         1.09 o
   4    7    4        15.05         0.22        15.40 o
   5    7    4        55.35         0.12        36.37 o
   6    7    4       104.65         0.19        83.58 o
   7    7    4        38.19         0.12        27.81 o
   8    7    4        11.49         1.69         0.73 o
   9    7    4        -3.20         7.45         0.25 o
  10    7    4        11.29         2.69         9.34 o
  11    7    4        -7.08         3.88         2.78 o
 -12    8    4       -14.52         2.43         0.04 o
 -11    8    4        21.62         0.22        19.17 o
 -10    8    4        28.62         0.18        25.39 o
  -9    8    4        78.15         0.15        88.43 o
  -8    8    4        13.69         1.61         0.29 o
  -7    8    4       232.56         0.35       233.15 o
  -6    8    4       -16.00         1.82         0.00 o
  -5    8    4        42.25         0.10        37.54 o
  -4    8    4         4.24         2.79         8.60 o
  -3    8    4        -8.70         2.46         0.33 o
  -2    8    4        10.30         0.38        22.30 o
  -1    8    4        -5.76         3.31         0.90 o
   0    8    4         5.71         2.16         0.64 o
   1    8    4        61.94         0.14        53.25 o
   2    8    4        49.56         0.11        45.33 o
   3    8    4        95.45         0.16       101.85 o
   4    8    4        19.10         0.22        21.15 o
   5    8    4        10.37         2.13         5.94 o
   6    8    4         4.16         6.05         7.06 o
   7    8    4         7.73         2.37         4.61 o
   8    8    4        -0.07       501.31         9.85 o
   9    8    4       -21.16         1.66         0.78 o
  -9    9    4        56.70         0.13        51.26 o
  -8    9    4        17.31         2.40        18.81 o
  -7    9    4         9.18         0.48         6.99 o
  -6    9    4         6.45         0.77         1.47 o
  -5    9    4        73.27         0.15        68.70 o
  -4    9    4        37.82         0.13        45.70 o
  -3    9    4        78.68         0.18        65.99 o
  -2    9    4        10.56         1.88         0.04 o
  -1    9    4       134.10         0.22       125.30 o
   0    9    4        19.01         2.16        25.26 o
   1    9    4         0.13       224.40         6.21 o
   2    9    4        10.89         1.88         8.68 o
   3    9    4        -1.06        13.25         0.18 o
   4    9    4       -10.05         3.06         4.55 o
   5    9    4       -18.40         1.32         0.01 o
   6    9    4       -15.13         1.88         0.93 o
   7    9    4        29.81         0.16        28.83 o
  -5   10    4        42.38         0.14        38.56 o
  -4   10    4         6.05         4.20         0.02 o
  -3   10    4         4.80         5.11         0.26 o
  -2   10    4         5.95         5.20        10.65 o
  -1   10    4         7.13         0.94         2.60 o
   0   10    4        10.69         2.82        10.92 o
   1   10    4         9.55         3.39         6.49 o
   2   10    4         9.61         4.12        11.75 o
   3   10    4        49.14         0.12        52.85 o
 -17    0    5        42.90         0.15        39.07 o
 -15    0    5         3.35        11.42        10.83 o
 -13    0    5       164.87         0.21       164.67 o
 -11    0    5        46.38         0.10        45.89 o
  -9    0    5       371.72         0.25       369.97 o
  -7    0    5      1021.44         0.21       904.23 o
  -5    0    5       515.29         0.22       518.61 o
  -3    0    5       258.89         0.26       244.21 o
  -1    0    5        66.26         0.11        66.89 o
   1    0    5       433.89         0.22       435.68 o
   3    0    5       202.21         0.30       266.65 o
   5    0    5       147.62         0.34       159.06 o
   7    0    5        -0.85        22.66         0.42 o
   9    0    5        71.57         0.16        63.11 o
  11    0    5         8.24         3.17         3.40 o
  13    0    5         8.29         0.53         9.18 o
 -16    1    5        25.20         0.23        15.94 o
 -15    1    5       116.42         0.26       101.02 o
 -14    1    5        13.47         1.82         0.33 o
 -13    1    5        98.80         0.16        81.33 o
 -12    1    5        -0.94        27.88         0.35 o
 -11    1    5        63.84         0.14        36.04 o
 -10    1    5       -11.97         2.16         0.12 o
  -9    1    5       124.32         0.18       130.60 o
  -8    1    5        12.39         1.77        11.94 o
  -7    1    5        15.05         1.77        34.24 o
  -6    1    5       222.01         0.26       213.00 o
  -5    1    5       207.07         0.32       212.20 o
  -4    1    5       201.64         0.24       208.60 o
  -3    1    5       932.69         0.19       978.56 o
  -2    1    5        67.90         0.15        66.89 o
  -1    1    5         3.31         9.06        20.90 o
   0    1    5        15.76         0.20         9.34 o
   1    1    5       135.49         0.32       152.19 o
   2    1    5        -4.12         4.75         2.09 o
   3    1    5        -7.24         2.46         0.11 o
   4    1    5        92.16         0.18        92.10 o
   5    1    5        32.26         0.12        22.96 o
   6    1    5        55.06         0.12        57.97 o
   7    1    5       209.09         0.30       243.35 o
   8    1    5        86.12         0.16        79.36 o
   9    1    5         8.70         0.36         3.66 o
  10    1    5         0.09       209.38         0.18 o
  11    1    5         5.11         5.02         3.93 o
  12    1    5         8.82         1.42         1.47 o
  13    1    5         5.66         4.54         0.90 o
 -16    2    5       -12.82         3.10        10.56 o
 -15    2    5         6.15         2.50         9.60 o
 -14    2    5        46.10         0.12        41.70 o
 -13    2    5        15.13         1.74         8.52 o
 -12    2    5       212.28         0.31       186.17 o
 -11    2    5       166.93         0.37       165.02 o
 -10    2    5        13.40         0.30        13.41 o
  -9    2    5       250.27         0.34       231.05 o
  -8    2    5        12.11         2.43        23.62 o
  -7    2    5        32.95         0.12        26.37 o
  -6    2    5        -0.76        31.25         3.51 o
  -5    2    5        -2.86         7.95         1.34 o
  -4    2    5       169.26         0.27       148.48 o
  -3    2    5        83.91         0.19        73.11 o
  -2    2    5       533.15         0.21       542.72 o
  -1    2    5        56.85         0.12        50.67 o
   0    2    5        55.80         0.12        53.86 o
   1    2    5       199.09         0.27       213.00 o
   2    2    5        79.39         0.14        87.14 o
   3    2    5        98.21         0.20       109.78 o
   4    2    5       -10.89         2.10         2.05 o
   5    2    5         4.12         5.76         6.84 o
   6    2    5        39.94         0.10        46.26 o
   7    2    5         0.77        43.96        19.66 o
   8    2    5        21.62         0.16        21.40 o
   9    2    5        -2.92        10.50         4.21 o
  10    2    5        11.09         1.74         1.09 o
  11    2    5       106.09         0.24        92.10 o
  12    2    5        16.73         2.50        26.52 o
  13    2    5        30.58         0.16        30.48 o
 -16    3    5        16.89         2.62        11.57 o
 -15    3    5        57.61         0.12        57.35 o
 -14    3    5        12.67         0.34         5.67 o
 -13    3    5       159.77         0.23       165.73 o
 -12    3    5        38.32         0.14        35.21 o
 -11    3    5        45.02         0.11        49.11 o
 -10    3    5         9.99         1.93         8.20 o
  -9    3    5        10.30         2.53        11.94 o
  -8    3    5         7.51         2.86        15.72 o
  -7    3    5        23.43         0.16        31.25 o
  -6    3    5       229.52         0.27       216.63 o
  -5    3    5       187.96         0.27       162.55 o
  -4    3    5        -0.76        23.43         1.50 o
  -3    3    5        14.75         0.23        13.72 o
  -2    3    5         1.46        13.99         2.73 o
  -1    3    5       121.88         0.18       118.91 o
   0    3    5       348.20         0.24       371.56 o
   1    3    5       169.52         0.29       189.57 o
   2    3    5        33.87         0.11        26.94 o
   3    3    5        41.22         0.08        27.23 o
   4    3    5        77.62         0.15        80.59 o
   5    3    5         8.94         0.37        11.94 o
   6    3    5        -2.66         8.24         0.18 o
   7    3    5        19.10         0.19        12.82 o
   8    3    5         6.55         3.72         7.51 o
   9    3    5        11.09         0.37        12.82 o
  10    3    5        92.74         0.16       101.30 o
  11    3    5         3.31         7.24         2.09 o
  12    3    5        34.22         0.15        28.54 o
  13    3    5        14.06         0.35         9.94 o
 -15    4    5         6.00         5.57         7.81 o
 -14    4    5        21.16         0.24        19.41 o
 -13    4    5        16.24         1.99        21.91 o
 -12    4    5       142.56         0.35       102.97 o
 -11    4    5        81.72         0.18        96.37 o
 -10    4    5        15.05         2.40        26.52 o
  -9    4    5        11.02         1.93         9.85 o
  -8    4    5        80.28         0.16        66.21 o
  -7    4    5         7.62         2.96        11.75 o
  -6    4    5        29.38         0.14        34.56 o
  -5    4    5        32.38         0.10        25.39 o
  -4    4    5        73.44         0.15        67.56 o
  -3    4    5        18.58         0.21        24.30 o
  -2    4    5       215.21         0.28       209.80 o
  -1    4    5        80.46         0.20        71.47 o
   0    4    5         3.06         5.11         5.29 o
   1    4    5         9.67         2.34        14.03 o
   2    4    5         0.05       353.82         0.25 o
   3    4    5         4.58         1.85         6.42 o
   4    4    5        -9.42         2.34         0.64 o
   5    4    5        -1.88        11.02         9.85 o
   6    4    5        40.83         0.11        49.69 o
   7    4    5        16.16         0.22        13.82 o
   8    4    5       163.33         0.20       130.91 o
   9    4    5         3.10         6.97         3.15 o
  10    4    5        11.97         0.32        16.27 o
  11    4    5         5.62         5.43         5.04 o
  12    4    5       -14.21         1.80         0.06 o
 -14    5    5         1.25        30.47        13.62 o
 -13    5    5        39.56         0.15        37.37 o
 -12    5    5         7.67         3.28         1.71 o
 -11    5    5        21.34         0.20        16.50 o
 -10    5    5        -1.93        14.59         4.50 o
  -9    5    5        30.36         0.16        29.43 o
  -8    5    5        29.05         0.15        28.54 o
  -7    5    5       131.33         0.21       148.48 o
  -6    5    5        99.20         0.21        84.84 o
  -5    5    5         2.46        10.37         1.86 o
  -4    5    5        11.22         0.26         3.93 o
  -3    5    5       212.58         0.31       222.76 o
  -2    5    5        94.28         0.23       100.47 o
  -1    5    5        -7.56         2.72         0.00 o
   0    5    5        -7.67         2.46         0.83 o
   1    5    5        22.18         0.18        28.39 o
   2    5    5        13.84         0.23         9.34 o
   3    5    5        30.14         0.14        29.43 o
   4    5    5       -18.15         1.49         3.61 o
   5    5    5        16.73         0.24        20.77 o
   6    5    5         7.62         3.03         4.61 o
   7    5    5        99.80         0.18        90.52 o
   8    5    5        11.42         2.40        10.47 o
   9    5    5         6.55         3.76         2.78 o
  10    5    5       -13.69         1.69         1.12 o
  11    5    5        19.54         0.21        17.40 o
 -13    6    5        -3.61        11.76         6.92 o
 -12    6    5        86.68         0.17        83.08 o
 -11    6    5       -13.40         2.50         0.98 o
 -10    6    5        14.06         2.22        31.56 o
  -9    6    5        94.09         0.17        96.37 o
  -8    6    5       124.99         0.27       150.16 o
  -7    6    5        22.94         0.19        26.23 o
  -6    6    5        89.87         0.16        80.59 o
  -5    6    5         5.57         5.02        17.06 o
  -4    6    5        31.81         0.14        37.88 o
  -3    6    5         2.76         8.01         2.91 o
  -2    6    5        21.72         0.17        22.69 o
  -1    6    5        31.02         0.12        18.81 o
   0    6    5         1.85        15.37         7.89 o
   1    6    5       217.86         0.35       259.95 o
   2    6    5       262.44         0.36       289.61 o
   3    6    5        11.29         0.29         5.04 o
   4    6    5        38.44         0.12        40.46 o
   5    6    5        -7.95         4.12         1.97 o
   6    6    5        10.30         2.31        14.86 o
   7    6    5        -3.10         8.58         1.15 o
   8    6    5        13.32         1.80         5.87 o
   9    6    5        -4.71         4.84         0.96 o
  10    6    5        -7.24         4.49         4.50 o
 -11    7    5        13.18         2.25         3.99 o
 -10    7    5        -2.43        12.11         3.51 o
  -9    7    5         5.62         6.00         3.66 o
  -8    7    5        71.91         0.17        68.47 o
  -7    7    5         0.96        21.34         0.12 o
  -6    7    5       101.20         0.18       109.50 o
  -5    7    5        -3.06         8.94         0.18 o
  -4    7    5        71.23         0.15        72.64 o
  -3    7    5        -5.95         4.28        13.62 o
  -2    7    5       239.32         0.40       249.84 o
  -1    7    5        18.40         0.25        21.15 o
   0    7    5         1.06        28.30         0.29 o
   1    7    5        68.23         0.17        64.21 o
   2    7    5        46.10         0.12        40.29 o
   3    7    5        13.18         0.31         8.60 o
   4    7    5       163.58         0.21       158.02 o
   5    7    5        15.29         0.26        14.03 o
   6    7    5         5.02         1.99         0.47 o
   7    7    5         4.49         6.55         0.75 o
   8    7    5        16.08         0.31        24.03 o
  -9    8    5         5.43         1.12        10.56 o
  -8    8    5        -7.02         4.75         1.90 o
  -7    8    5        -1.28        23.33         2.64 o
  -6    8    5        72.25         0.16        51.85 o
  -5    8    5        -2.22        13.18         0.14 o
  -4    8    5         0.08       478.73         3.88 o
  -3    8    5         7.73         4.67        10.03 o
  -2    8    5       289.34         0.41       266.20 o
  -1    8    5        76.74         0.18        71.93 o
   0    8    5        36.24         0.18        33.76 o
   1    8    5        88.17         0.16        89.47 o
   2    8    5        -3.35         9.80         4.61 o
   3    8    5        13.54         1.99        13.31 o
   4    8    5        19.36         0.24        22.04 o
   5    8    5        -8.18         4.04         1.57 o
   6    8    5         3.65         8.18         5.35 o
  -4    9    5       -13.32         2.99         0.04 o
  -3    9    5         7.18         5.71        19.29 o
  -2    9    5        14.36         0.31         9.01 o
  -1    9    5         9.67         4.93        31.56 o
   0    9    5        32.72         0.17        28.25 o
   1    9    5        13.32         2.62         0.19 o
 -14    0    6        10.11         1.64         9.01 o
 -12    0    6       251.54         0.37       232.73 o
 -10    0    6        11.09         2.82         2.96 o
  -8    0    6         5.15         2.37         0.40 o
  -6    0    6       591.46         0.29       586.55 o
  -4    0    6        64.32         0.16        69.85 o
  -2    0    6       205.92         0.40       216.23 o
   0    0    6        46.10         0.12        39.59 o
   2    0    6         7.18         2.99         0.01 o
   4    0    6       120.12         0.21       146.80 o
   6    0    6        19.98         0.23        15.61 o
   8    0    6         9.49         2.99         2.13 o
  10    0    6        72.25         0.17        62.46 o
 -14    1    6        21.62         0.28        17.29 o
 -13    1    6        12.11         0.42         2.13 o
 -12    1    6         9.12         1.10         3.35 o
 -11    1    6         7.24         5.06         2.01 o
 -10    1    6        25.50         0.21        23.22 o
  -9    1    6         9.92         3.39        13.31 o
  -8    1    6       274.90         0.31       247.23 o
  -7    1    6         2.76        12.60        21.15 o
  -6    1    6       141.61         0.22       143.82 o
  -5    1    6        38.81         0.14        38.90 o
  -4    1    6        -2.69        12.39         6.70 o
  -3    1    6       133.40         0.23       161.15 o
  -2    1    6         7.67         1.30         0.15 o
  -1    1    6        -5.24         4.67         0.00 o
   0    1    6        45.56         0.11        52.05 o
   1    1    6         7.73         3.65         2.64 o
   2    1    6        98.01         0.17        93.95 o
   3    1    6        42.25         0.12        52.05 o
   4    1    6        52.42         0.12        65.10 o
   5    1    6        16.16         0.23        14.13 o
   6    1    6         9.99         2.02         0.02 o
   7    1    6        40.58         0.12        46.08 o
   8    1    6        15.05         1.74         0.80 o
   9    1    6         4.45         5.71         4.79 o
  10    1    6        10.56         2.59         0.13 o
  11    1    6       -12.18         2.43         1.64 o
 -14    2    6        50.69         0.14        47.01 o
 -13    2    6        11.90         0.49        19.29 o
 -12    2    6        39.56         0.16        33.92 o
 -11    2    6        24.40         0.22        27.95 o
 -10    2    6       214.92         0.41       176.90 o
  -9    2    6        79.92         0.19        65.32 o
  -8    2    6        14.36         1.72        12.82 o
  -7    2    6        10.89         0.45        10.74 o
  -6    2    6        80.82         0.19        71.93 o
  -5    2    6        71.40         0.14        73.11 o
  -4    2    6        31.58         0.15        32.33 o
  -3    2    6        33.29         0.14        35.54 o
  -2    2    6        42.77         0.12        41.17 o
  -1    2    6        30.03         0.14        27.52 o
   0    2    6       172.66         0.34       181.32 o
   1    2    6        13.47         1.74        14.55 o
   2    2    6        59.44         0.14        71.24 o
   3    2    6        13.03         2.53        18.69 o
   4    2    6        -0.06       409.25         0.00 o
   5    2    6        26.32         0.16        23.09 o
   6    2    6         5.06         5.71         8.60 o
   7    2    6         8.35         3.06         0.11 o
   8    2    6         4.41         2.86         4.10 o
   9    2    6       -12.53         2.79         4.55 o
  10    2    6         9.36         0.48         3.88 o
 -13    3    6        10.76         2.66         3.15 o
 -12    3    6        -3.50         9.80         6.14 o
 -11    3    6         4.45         8.76        16.16 o
 -10    3    6        52.27         0.12        65.99 o
  -9    3    6       141.13         0.21       123.15 o
  -8    3    6         4.08         9.36        10.65 o
  -7    3    6        -0.10       198.81         0.06 o
  -6    3    6        58.68         0.14        60.09 o
  -5    3    6        53.44         0.13        43.86 o
  -4    3    6        34.34         0.14        30.94 o
  -3    3    6        -9.00         4.20         7.66 o
  -2    3    6         6.45         5.02        10.65 o
  -1    3    6         9.18         3.06        11.01 o
   0    3    6        24.40         0.18        22.30 o
   1    3    6        48.16         0.12        42.41 o
   2    3    6        11.22         2.13         0.29 o
   3    3    6        11.49         0.36         9.18 o
   4    3    6        59.44         0.13        50.08 o
   5    3    6         1.00        26.11         0.12 o
   6    3    6       -15.76         2.25         0.18 o
   7    3    6       -15.05         2.86         2.78 o
   8    3    6        12.18         0.37         8.44 o
   9    3    6        12.96         2.62         2.09 o
  10    3    6         7.29         2.59        11.57 o
 -12    4    6         8.94         1.85         1.31 o
 -11    4    6        14.75         2.28         8.36 o
 -10    4    6        55.20         0.14        60.30 o
  -9    4    6         8.64         3.20         1.75 o
  -8    4    6         4.12         5.43         1.07 o
  -7    4    6        11.76         0.34         6.63 o
  -6    4    6        -5.86         6.81         0.78 o
  -5    4    6       115.99         0.21       112.98 o
  -4    4    6         0.81        40.20         9.34 o
  -3    4    6         8.53         1.82        14.03 o
  -2    4    6         4.67         8.12        14.23 o
  -1    4    6         5.66         5.81        13.92 o
   0    4    6         7.62         4.08        15.51 o
   1    4    6         6.05         1.46         8.76 o
   2    4    6         4.00         5.71         0.55 o
   3    4    6        27.67         0.16        28.39 o
   4    4    6        25.10         0.19        25.81 o
   5    4    6        19.10         0.23        10.83 o
   6    4    6        -2.13        11.42         1.27 o
   7    4    6         8.12         0.94         6.14 o
   8    4    6        66.91         0.13        55.28 o
   9    4    6         9.67         3.92        10.12 o
 -11    5    6         8.47         4.62         4.15 o
 -10    5    6       -17.64         2.82         1.93 o
  -9    5    6        71.23         0.17        69.39 o
  -8    5    6         4.45         5.52         0.27 o
  -7    5    6        -4.12         9.73        18.93 o
  -6    5    6        48.02         0.12        47.01 o
  -5    5    6        51.41         0.13        53.25 o
  -4    5    6        -2.04        11.97         0.33 o
  -3    5    6         1.00        23.23         0.53 o
  -2    5    6        22.94         0.21        22.30 o
  -1    5    6        10.11         0.32         0.37 o
   0    5    6        13.25         1.80        13.41 o
   1    5    6        17.47         2.43        33.44 o
   2    5    6         9.30         3.06         1.50 o
   3    5    6         2.02        12.04         5.48 o
   4    5    6        16.32         2.43        16.61 o
   5    5    6        37.21         0.16        37.54 o
   6    5    6        33.64         0.16        26.09 o
   7    5    6       -10.50         4.45        26.66 o
  -9    6    6        11.36         1.37         1.78 o
  -8    6    6         4.84         8.70         7.21 o
  -7    6    6         2.22        16.24         1.50 o
  -6    6    6        21.62         0.25        20.90 o
  -5    6    6        12.18         1.93         0.13 o
  -4    6    6        14.21         2.28         3.72 o
  -3    6    6       108.37         0.25        99.64 o
  -2    6    6         4.37         5.86         0.17 o
  -1    6    6         5.20         1.25         0.49 o
   0    6    6         8.76         3.10         1.24 o
   1    6    6        17.64         2.02        13.62 o
   2    6    6        11.09         3.46        16.61 o
   3    6    6        10.11         2.37         3.01 o
   4    6    6        21.81         0.21        17.52 o
   5    6    6        55.50         0.13        52.45 o
   6    6    6        13.32         2.13         0.53 o
  -6    7    6        16.81         1.96         4.38 o
  -5    7    6        -9.36         4.16         6.49 o
  -4    7    6        -5.76         3.96         0.26 o
  -3    7    6         9.42         0.56        14.13 o
  -2    7    6         6.66         0.79         4.98 o
  -1    7    6        34.22         0.20        43.68 o
   0    7    6         7.13         5.43         1.68 o
   1    7    6        75.69         0.18        56.10 o
   2    7    6         2.43        11.63         1.60 o
   3    7    6         7.24         1.17         6.07 o
  -9    0    7        13.76         2.62        12.52 o
  -7    0    7        12.18         2.82        24.16 o
  -5    0    7        -8.35         4.62         0.44 o
  -3    0    7        69.89         0.17        90.25 o
  -1    0    7       -16.97         2.79         0.85 o
   1    0    7        16.24         2.28         2.91 o
   3    0    7       -19.89         1.85         2.64 o
   5    0    7        13.76         3.10         8.93 o
 -10    1    7        -4.71         8.35         0.02 o
  -9    1    7        -7.13         5.15         0.30 o
  -8    1    7        11.83         1.42         1.12 o
  -7    1    7        45.29         0.14        38.56 o
  -6    1    7         2.25         8.18         0.03 o
  -5    1    7         8.29         0.59         1.71 o
  -4    1    7        10.50         1.44         2.46 o
  -3    1    7        32.04         0.19        32.02 o
  -2    1    7        -7.62         5.52         5.94 o
  -1    1    7        39.06         0.16        35.21 o
   0    1    7         5.86         1.08         1.47 o
   1    1    7        15.21         1.99         8.68 o
   2    1    7       -11.90         3.46         1.31 o
   3    1    7        14.14         0.34        11.57 o
   4    1    7        15.84         1.99         0.19 o
   5    1    7        17.64         2.02         8.93 o
   6    1    7       -20.25         2.02         0.13 o
 -10    2    7       -21.81         1.82         3.99 o
  -9    2    7        39.19         0.18        33.44 o
  -8    2    7       -17.47         2.56         0.08 o
  -7    2    7         1.04        34.93         0.51 o
  -6    2    7       -13.32         2.92         4.27 o
  -5    2    7        79.21         0.18        74.05 o
  -4    2    7        16.32         2.53         7.81 o
  -3    2    7        12.74         0.35         2.91 o
  -2    2    7        17.39         2.25         0.06 o
  -1    2    7         2.31        15.92         0.66 o
   0    2    7        11.49         2.10        14.55 o
   1    2    7        60.68         0.13        80.59 o
   2    2    7         8.88         4.45         2.68 o
   3    2    7        -0.06       513.48         1.21 o
   4    2    7       -17.56         2.25         0.98 o
   5    2    7        -6.97         7.78         2.64 o
   6    2    7        -2.43        18.92         2.64 o
  -9    3    7        83.91         0.18        86.37 o
  -8    3    7        56.40         0.14        46.26 o
  -7    3    7        19.54         2.56        14.34 o
  -6    3    7         8.24         0.98         0.25 o
  -5    3    7        -2.25        14.90         1.24 o
  -4    3    7         7.78         4.58         0.47 o
  -3    3    7        -8.88         4.49         5.41 o
  -2    3    7        12.18         2.69         0.00 o
  -1    3    7        30.14         0.21        27.66 o
   0    3    7        14.52         2.07         9.34 o
   1    3    7        14.67         2.22         9.34 o
   2    3    7        10.24         3.35         4.44 o
   3    3    7       -18.75         2.10         0.02 o
   4    3    7        28.20         0.19        26.52 o
   5    3    7       -24.30         1.80         0.13 o
  -7    4    7       -25.20         1.93         1.68 o
  -6    4    7         6.00         7.62        10.29 o
  -5    4    7        24.01         0.27        22.43 o
  -4    4    7        11.42         3.65         9.94 o
  -3    4    7        54.76         0.14        40.64 o
  -2    4    7        46.10         0.14        36.87 o
  -1    4    7        10.24         4.00         0.49 o
   0    4    7        -3.65         9.80         2.55 o
   1    4    7         8.29         3.50         1.27 o
   2    4    7         1.25        27.25        14.03 o
   3    4    7         8.12         1.25         6.35 o
  -4    5    7        -6.05         6.60         4.38 o
  -3    5    7        -3.61        11.76         0.15 o
  -2    5    7        49.00         0.17        40.46 o
  -1    5    7         4.84        10.69         6.92 o
   0    5    7         2.43        14.90         1.64 o
